# Supplementary material for: Bioinformatic analysis of the LCN2–SLC22A17–MMP9 network in cancer: The role of DNA methylation in the modulation of tumor microenvironment
Source: Front Cell Dev Biol. 2022 Sep 21;10:945586. doi: 10.3389/fcell.2022.945586 (PMC9532607; doi:10.3389/fcell.2022.945586)
Supplement: Supplementary file 2 [file Table1.XLSX]

## Sheet: List of supplementary tables
Suppplementary Tables
Table S1. List of tumor types and normal tissues included in TCGA Pan-Cancer and TCGA TARGET GTEx cohorts
Table S2. Median levels of gene and isoforms expression for each tumor types (TCGA) and matched normal tissues (GTEx)
Table S3. Differential analysis of LCN2, SLC22A17, and MMP9 genes and isoforms expression between tumors (TCGA) and matched normal tissues (GTEx)
Table S4. Correlation analysis between LCN2, SLC22A17, and MMP9 genes and isoforms expression in tumor (TCGA) and normal (GTEx) samples
Table S5. Correlation analysis between LCN2, SLC22A17, and MMP9 genes and isoforms expression and protein levels in tumor (TCGA) samples
Table S6. List of RPPA proteins included in correlation analysis. The proteins are divided into 9 Groups according to the tumor types in which were analyzed
Table S7. Kegg pathway enrichment analysis of genes and informs selected by average linkage clustering analysis in all tumor samples
Table S8. Correlation analysis between LCN2, SLC22A17, and MMP9 gene expresssion and protein levels by cancer type
Table S9. Overall Survival (OS) and Progression Free Interval (PFI) analyses for each tumor type according to the LCN2, SCL22A17, and MMP9 gene expression
Table S10. Median of CG probesets beta value of LCN2, SLC22A17, and MMP9 calulated for each tumor type
Table S11. Correlation analysis between gene/isoforms and CG probesets of LCN2, SLC22A17, and MMP9 in all tumor samples
Table S12. Correlation analysis between gene/isoforms and CG probesets of LCN2, SLC22A17, and MMP9 in all tumor types
Table S13. OS analysis according to CG probesets of LCN2, SLC22A17, and MMP9 in all tumor types
Table S14. PFI analysis according to CG probesets of LCN2, SLC22A17, and MMP9 in all tumor types

## Sheet: Table S1
Table S1. List of tumor types and matched normal tissues included in TCGA Pan-Cancer and TCGA TARGET GTEx cohorts. The tumor abbreviations used in this study are also indicated. The normal tissue types are listed according to their matched tumor types.
Tumor Abbreviation	TCGA Pan-Cancer - Tumor type	TCGA TARGET GTEx - TCGA tumor type	TCGA TARGET GTEx - Matched GTEx normal tissues
LAML	Acute Myeloid Leukemia	Acute Myeloid Leukemia	Blood
ACC	Adrenocortical Cancer	Adrenocortical Cancer	Adrenal Gland
BLCA	Bladder Urothelial Carcinoma	Bladder Cancer	Bladder
LGG	Brain Lower Grade Glioma	Lower Grade Glioma	Brain
BRCA	Breast Invasive Carcinoma	Breast Cancer	Breast
CESC	Cervical & Endocervical Cancer	Cervical Cancer	Cervix Uteri
CHOL	Cholangiocarcinoma	Bile Duct Cancer	Liver
COAD	Colon Adenocarcinoma	Colon Cancer	Colon
DLBC	Diffuse Large B-Cell Lymphoma	Large B-cell Lymphoma	Blood
ESCA	Esophageal Carcinoma	Esophageal Cancer	Esophagus
GBM	Glioblastoma Multiforme	Glioblastoma	Brain
HNSC	Head & Neck Squamous Cell Carcinoma	Head and Neck Cancer	Salivary Gland
KICH	Kidney Chromophobe	Kidney Chromophobe	Kidney
KIRC	Kidney Clear Cell Carcinoma	Kidney Clear Cell Carcinoma	Kidney
KIRP	Kidney Papillary Cell Carcinoma	Kidney Papillary Cell Carcinoma	Kidney
LIHC	Liver Hepatocellular Carcinoma	Liver Cancer	Liver
LUAD	Lung Adenocarcinoma	Lung Adenocarcinoma	Lung
LUSC	Lung Squamous Cell Carcinoma	Lung Squamous Cell Carcinoma	Lung
MESO	Mesothelioma	Mesothelioma	Lung
OV	Ovarian Serous Cystadenocarcinoma	Ovarian Cancer	Ovary
PAAD	Pancreatic Adenocarcinoma	Pancreatic Cancer	Pancreas
PCPG	Pheochromocytoma & Paraganglioma	Pheochromocytoma & Paraganglioma	Adrenal Gland
PRAD	Prostate Adenocarcinoma	Prostate Cancer	Prostate
READ	Rectum Adenocarcinoma	Rectal Cancer	Colon
SARC	Sarcoma	Sarcoma	Muscle
SKCM	Skin Cutaneous Melanoma	Melanoma	Skin
STAD	Stomach Adenocarcinoma	Stomach Cancer	Stomach
TGCT	Testicular Germ Cell Tumor	Testicular Cancer	Testis
THYM	Thymoma	Thymoma	Blood
THCA	Thyroid Carcinoma	Thyroid Cancer	Thyroid
UCS	Uterine Carcinosarcoma	Uterine Carcinosarcoma	Uterus
UCEC	Uterine Corpus Endometrioid Carcinoma	Endometrioid Cancer	Uterus
UVM	Uveal Melanoma	Ocular melanomas	Skin

## Sheet: Table S2
Table S2. Median levels of gene and isoforms expression for each tumor types (TCGA) and matched normal tissues (GTEx).
Normal samples	LCN2								SLC22A17										MMP9
	ENSG00000148346.11	ENST00000373017.5	ENST00000470902.5	ENST00000277480.6	ENST00000487719.1	ENST00000372998.1	ENST00000488391.5	ENST00000494317.1	ENSG00000092096.14	ENST00000354772.7	ENST00000397267.5	ENST00000474057.5	ENST00000397260.7	ENST00000557699.5	ENST00000206544.8	ENST00000556803.1	ENST00000473917.1	ENST00000474774.1	ENSG00000100985.7	ENST00000372330.3
Adrenal Gland	-0.33	-9.97	-9.97	-0.68	-9.97	-9.97	-9.97	-9.97	3.27	2.62	-2.02	-2.31	-9.97	-0.51	-0.11	-2.68	-0.68	-9.97	-2.02	-2.02
Bladder	3.43	-9.97	-9.97	2.99	-1.06	-9.97	-9.97	-0.91	4.31	3.77	-2.55	-0.27	-9.97	0.71	0.71	-1.35	0.06	-9.97	-1.83	-1.83
Blood	7.08	-9.97	-1.28	6.98	0.51	-9.97	0.65	1.64	-0.51	-1.78	-9.97	-9.97	-9.97	-4.04	-9.97	-9.97	-9.97	-9.97	7.93	7.93
Brain	-1.83	-9.97	-9.97	-2.31	-9.97	-9.97	-9.97	-9.97	7.39	6.74	-9.97	-2.63	2.55	0.85	4.5	0.93	3.68	-9.97	-2.73	-2.73
Breast	2.66	-9.97	-9.97	2.33	-1.43	-9.97	-1.39	-1.21	4.45	3.55	-6.51	-0.12	-1.83	0.65	1.37	-1.35	0.6	-9.97	0.54	0.54
Cervix Uteri	1.38	-9.97	-9.97	1.1	-9.97	-9.97	-5.22	-1.52	5.25	4.53	-5.56	0.85	-5.66	1.23	2.14	0.11	1.24	-0.03	-1.91	-1.91
Colon	0.88	-9.97	-9.97	0.52	-9.97	-9.97	-9.97	-3.17	4.33	3.77	-9.97	-1.15	-2.15	0.2	1.17	-1.41	0.1	-9.97	-1.21	-1.21
Esophagus	1.37	-9.97	-9.97	0.82	-2.83	-9.97	-2.25	-1.83	3.89	3.25	-9.97	-0.91	-2.83	0.07	0.73	-1.73	-0.36	-9.97	-2.05	-2.05
Kidney	3.27	-9.97	-9.97	3.05	-2.36	-9.97	-2.28	-1.42	4.21	3.31	-9.97	-0.46	-6.04	0.59	1.28	-1.94	1.05	-9.97	-0.75	-0.75
Liver	2.6	-9.97	-9.97	2.34	-2.28	-9.97	-2.39	-1.57	0.73	-0.11	-9.97	-9.97	-9.97	-3.31	-2.83	-9.97	-2.88	-9.97	-0.58	-0.58
Lung	5.02	-9.97	-3.05	4.87	-0.47	-9.97	-0.21	0.66	3.7	2.91	-9.97	-1.3	-2.59	-0.17	0.6	-1.73	-0.12	-9.97	2.99	2.99
Muscle	-2.11	-9.97	-9.97	-2.47	-9.97	-9.97	-9.97	-9.97	0.18	-0.66	-9.97	-9.97	-9.97	-4.29	-4.61	-5.01	-3.82	-9.97	-2.63	-2.63
Ovary	-1.51	-9.97	-9.97	-2.21	-9.97	-9.97	-9.97	-9.97	5.03	4	-2.44	0.4	-0.83	1.64	1.94	0.15	1.97	-0.45	-2.63	-2.63
Pancreas	4.01	-9.97	-9.97	3.75	-1.18	-9.97	-1.23	-0.12	3.05	2.27	-2.83	-1.45	-9.97	0.25	-0.85	-2.11	-0.55	-9.97	-3.05	-3.05
Prostate	4.3	-9.97	-2.15	4.11	0.22	-9.97	0.31	0.49	6.04	4.97	-9.97	1.68	-0.64	2.89	3.46	0.25	2.95	-0.97	-1.68	-1.68
Salivary Gland	9.11	-1.35	1.25	9.03	3.48	-1.94	3.35	4.43	4.46	3.59	-0.2	-0.25	-9.97	1.06	0.86	-1.12	0.28	-9.97	-0.66	-0.66
Skin	2.86	-9.97	-9.97	2.61	-2.47	-9.97	-2.31	-1.13	3.89	2.75	-9.97	-0.06	-1.55	0.25	1.32	-0.91	0.35	-9.97	0.13	0.13
Spleen	4.63	-9.97	-3	4.52	-0.86	-9.97	-0.15	0.37	2.96	1.92	-9.97	-0.97	-9.97	-0.06	-0.36	-2.99	-0.51	-9.97	5.99	5.99
Stomach	4.04	-9.97	-9.97	3.76	-1.49	-9.97	-0.95	-0.58	3.5	2.8	-9.97	-1.06	-9.97	0.15	0	-2.05	-0.51	-9.97	-1.3	-1.3
Testis	-0.73	-9.97	-9.97	-1.39	-9.97	-9.97	-9.97	-9.97	4.25	3.26	-9.97	-1.09	-3.05	0.15	2.31	-1.88	0.51	-9.97	-0.13	-0.13
Thyroid	1.04	-9.97	-9.97	0.86	-9.97	-9.97	-9.97	-3.63	5.38	4.25	0.65	0.48	-1.32	2.08	2.25	0.19	2.42	-0.27	-0.17	-0.17
Uterus	-1.04	-9.97	-9.97	-1.32	-9.97	-9.97	-9.97	-9.97	5.15	4.22	0.6	0.72	-0.94	1.61	1.62	-0.18	1.72	-0.98	-1.78	-1.78
Tumor samples	LCN2								SLC22A17										MMP9
	ENSG00000148346.11	ENST00000373017.5	ENST00000470902.5	ENST00000277480.6	ENST00000487719.1	ENST00000372998.1	ENST00000488391.5	ENST00000494317.1	ENSG00000092096.14	ENST00000354772.7	ENST00000397267.5	ENST00000474057.5	ENST00000397260.7	ENST00000557699.5	ENST00000206544.8	ENST00000556803.1	ENST00000473917.1	ENST00000474774.1	ENSG00000100985.7	ENST00000372330.3
ACC	0.97	-9.97	-9.97	0.93	-9.97	-9.97	-9.97	-4.04	3.25	2.1	-9.97	-9.97	-9.97	-3.82	0.79	-9.97	1.04	-9.97	-0.1	-0.1
BLCA	5.35	-9.97	-3.05	5.32	-1.78	-9.97	-1.68	0.62	2.73	1.57	-9.97	-2.55	-9.97	-2.55	0.51	-5.57	-0.3	-9.97	2.87	2.87
BRCA	2.27	-9.97	-9.97	2.22	-9.97	-9.97	-9.97	-2.93	3.3	2.5	-9.97	-3.46	-9.97	-2.18	1.09	-4.61	-0.48	-9.97	4.46	4.47
CESC	7.96	-3.82	-0.47	7.9	0.81	-9.97	0.74	3.13	1.82	0.4	-9.97	-2.39	-4.45	-3.05	-0.51	-5.57	-1.01	-9.97	4.04	4.04
CHOL	4.92	-9.97	-2.47	4.85	-1.88	-9.97	-2.41	0.44	1.82	1.07	-9.97	-9.97	-9.97	-3.38	-0.59	-9.97	-1.43	-9.97	3.41	3.41
COAD	8.68	-2.93	-0.15	8.64	1.1	-3.05	0.95	3.38	0.62	-0.15	-9.97	-9.97	-9.97	-4.61	-1.68	-9.97	-3.05	-9.97	4.01	4.01
DLBC	-4.29	-9.97	-9.97	-9.97	-9.97	-9.97	-9.97	-9.97	0.67	-0.38	-9.97	-9.97	-9.97	-9.97	-2.18	-9.97	-2.39	-9.97	8.19	8.19
ESCA	8.95	-9.97	0.64	8.84	-0.31	-3.31	2.31	4.09	1.4	0.36	-4.04	-3.46	-9.97	-3.24	-2.55	-4.29	-3.63	-2.93	3.3	3.3
GBM	-2.59	-9.97	-9.97	-3.17	-9.97	-9.97	-9.97	-9.97	6.25	5.79	-9.97	-1.71	-0.47	-0.42	3.87	-1.97	1.14	-9.97	3.41	3.41
HNSC	7.41	-9.97	-0.94	7.35	-0.38	-9.97	-0.86	2.46	1.45	0.49	-9.97	-4.81	-9.97	-4.61	-0.6	-9.97	-2.05	-9.97	5.49	5.49
KICH	3.42	-9.97	-4.61	3.36	-9.97	-9.97	-9.97	-1.78	-0.19	-1.04	-9.97	-9.97	-9.97	-9.97	-2.63	-9.97	-3.54	-9.97	0.23	0.23
KIRC	-1.73	-9.97	-9.97	-1.83	-9.97	-9.97	-9.97	-9.97	3.66	2.67	-9.97	-3.46	-9.97	-1.55	1.05	-3.63	0.66	-9.97	1.73	1.73
KIRP	6.9	-9.97	-2.05	6.84	-1.83	-9.97	-1.47	1.83	4.32	3.31	-9.97	-2.55	-9.97	-1.39	2.08	-4.61	1.12	-9.97	1.41	1.41
LAML	-0.6	-9.97	-9.97	-0.86	-9.97	-9.97	-9.97	-9.97	-1.35	-2.93	-9.97	-9.97	-9.97	-3.82	-9.97	-4.61	-9.97	-9.97	-0.83	-0.83
LGG	-4.61	-9.97	-9.97	-9.97	-9.97	-9.97	-9.97	-9.97	7.29	6.78	-9.97	-3.31	0.26	-0.39	5.03	-1.06	2.55	-9.97	-2.83	-2.83
LIHC	5.09	-9.97	-4.29	5.05	-9.97	-9.97	-3.05	-0.12	-0.18	-1.55	-9.97	-9.97	-9.97	-9.97	-2.63	-9.97	-2.83	-9.97	1.38	1.38
LUAD	6.68	-9.97	-1.78	6.61	-1.32	-9.97	-1.32	1.53	2.43	1.66	-9.97	-4.29	-9.97	-2.93	0.16	-5.01	-1.12	-9.97	4.62	4.62
LUSC	5.82	-9.97	-2.25	5.75	-1.32	-9.97	-1.66	0.86	2.47	1.43	-9.97	-3.17	-8.24	-2.39	0.34	-4.61	-1	-9.97	4.95	4.95
MESO	1.55	-9.97	-9.97	1.48	-9.97	-9.97	-9.97	-4.29	3	2.22	-9.97	-3.17	-9.97	-3.17	0.73	-9.97	-0.64	-9.97	3.38	3.38
OV	7.78	-9.97	-0.86	7.72	-1.83	-9.97	0.4	2.77	2.68	1.9	-0.76	-2.47	-9.97	-2.25	-9.97	-4.29	-3.17	-1.55	3.16	3.16
PAAD	9.68	-1.94	1.06	9.63	2.52	-3.46	2.25	4.09	3.44	2.76	-9.97	-3.63	-9.97	-2.39	1.32	-5.01	0.29	-9.97	4.09	4.09
PCPG	-4.61	-9.97	-9.97	-9.97	-9.97	-9.97	-9.97	-9.97	7.65	6.63	-9.97	-0.78	-0.49	0.22	5.06	-1.49	5.18	0.13	-0.23	-0.23
PRAD	4.69	-9.97	-9.97	4.62	-3.31	-9.97	-3.38	-0.32	4.36	3.64	-9.97	-2.47	-9.97	-1.64	2.12	-4.61	0.93	-9.97	1.86	1.86
READ	8.8	-2.55	-0.2	8.73	0.97	-4.04	0.39	3.59	0.85	0.03	-9.97	-9.97	-9.97	-5.01	-1.43	-9.97	-2.55	-9.97	4.05	4.05
SARC	-3.31	-9.97	-9.97	-4.29	-9.97	-9.97	-9.97	-9.97	4.11	3.12	-9.97	-2.11	-5.29	-1.76	1.54	-5.01	1.05	-9.97	3.73	3.73
SKCM	-1.88	-9.97	-9.97	-2.11	-9.97	-9.97	-9.97	-9.97	3.07	2.41	-9.97	-4.61	-9.97	-3.46	0.58	-5.57	-1.18	-9.97	4.24	4.24
STAD	9	-9.97	0.04	8.96	-0.98	-3.63	1.77	3.66	1.35	0.75	-2.35	-4.04	-9.97	-4.04	-9.97	-5.57	-9.97	-3.46	3.58	3.58
TGCT	-3.05	-9.97	-9.97	-4.04	-9.97	-9.97	-9.97	-9.97	3.17	1.99	-9.97	-2.51	-4.29	-1.83	0.94	-4.61	-0.85	-9.97	6.18	6.18
THCA	4.43	-9.97	-5.01	4.38	-9.97	-9.97	-9.97	-1.15	4.92	4.12	-9.97	-2.25	-9.97	-1.32	2.56	-4.04	1.9	-9.97	3.04	3.04
THYM	-0.91	-9.97	-9.97	-1.09	-9.97	-9.97	-9.97	-9.97	3.24	1.57	-9.97	-3.17	-9.97	-3.46	0.93	-9.97	1	-9.97	4.18	4.18
UCEC	7.18	-9.97	-1.68	7.1	-1.39	-9.97	-0.41	2.33	2.74	1.28	-9.97	-3.31	-9.97	-2.93	0.39	-9.97	0.5	-9.97	3.39	3.39
UCS	3.65	-9.97	-9.97	3.58	-9.97	-9.97	-4.61	-0.71	4.79	3.54	-9.97	-2.11	-0.3	-1.18	2.67	-4.29	1.69	-9.97	4.47	4.47
UVM	-4.04	-9.97	-9.97	-9.97	-9.97	-9.97	-9.97	-9.97	3.72	3.1	-9.97	-9.97	-9.97	-4.29	1.08	-9.97	-0.55	-9.97	0.22	0.22

## Sheet: Table S3
Table S3. Differential analysis of LCN2, SLC22A17, and MMP9 genes and isoforms expression between tumors (TCGA) and matched normal tissues (GTEx). Fold change ≤ -1.4 or ≥ 1.4 (p ≤ 0.05) were included. The pValue for each comparison group is reported in parentheses.
Cancer type	LCN2								SLC22A17										MMP9
	ENSG00000148346.11	ENST00000373017.5	ENST00000470902.5	ENST00000277480.6	ENST00000487719.1	ENST00000372998.1	ENST00000488391.5	ENST00000494317.1	ENSG00000092096.14	ENST00000354772.7	ENST00000397267.5	ENST00000474057.5	ENST00000397260.7	ENST00000557699.5	ENST00000206544.8	ENST00000556803.1	ENST00000473917.1	ENST00000474774.1	ENSG00000100985.7	ENST00000372330.3
ACC	2.29 (1.12E-02)			2.67 (5.50E-03)				5.50 (5.32E-05)		-2.14 (4.14E-03)	-37.13 (1.45E-21)	-5.56 (1.18E-05)		-16.16 (1.39E-18)	2.90 (4.51E-03)	-26.71 (1.77E-22)		-2.46 (3.11E-02)	5.15 (1.74E-13)	5.15 (1.74E-13)
BLCA									-3.53 (8.08E-09)	-5.99 (2.64E-10)	-61.96 (8.81E-03)	-6.30 (4.68E-02)		-11.89 (8.00E-09)		-40.44 (3.36E-11)	-1.62 (3.82E-03)		25.13 (1.53E-05)	25.13 (1.53E-05)
BRCA			-4.43 (5.59E-09)		-14.20 (1.50E-18)		-14.29 (2.84E-18)	-2.18 (2.76E-03)	-1.86 (5.90E-19)	-1.91 (2.07E-19)	-22.89 (1.03E-24)	-9.91 (5.46E-29)	-4.67 (1.68E-09)	-7.09 (8.66E-60)		-14.13 (2.24E-68)	-1.65 (5.58E-04)	-2.72 (1.44E-04)	14.02 (5.25E-71)	14.03 (5.09E-71)
CESC	13.00 (2.20E-02)			14.27 (1.86E-02)					-9.79 (3.00E-07)	-18.84 (1.48E-08)	-17.72 (4.30E-02)	-21.69 (2.90E-10)		-24.87 (1.27E-16)	-4.85 (3.03E-02)	-64.64 (1.92E-04)	-7.62 (1.09E-05)	-17.28 (2.73E-02)	68.21 (2.37E-08)	68.21 (2.37E-08)
CHOL	4.02 (1.05E-03)		11.91 (7.41E-05)	4.49 (4.74E-04)				4.68 (4.25E-03)	2.37 (1.45E-06)	2.59 (2.06E-06)	-2.02 (3.52E-02)				19.59 (2.67E-17)		7.92 (2.82E-05)		13.88 (5.33E-12)	13.88 (5.33E-12)
COAD	118.39 (3.58E-88)	18.68 (1.75E-41)	116.33 (4.39E-89)	147.05 (4.11E-85)	57.82 (4.93E-51)	14.23 (6.40E-32)	46.98 (3.43E-44)	170.59 (5.03E-74)	-10.52 (2.51E-95)	-14.22 (4.62E-83)	-8.30 (3.56E-21)	-52.76 (1.77E-79)	-10.34 (1.09E-23)	-51.82 (3.20E-119)	-9.23 (1.13E-28)	-92.56 (1.81E-138)	-21.81 (5.92E-62)		35.10 (3.71E-113)	35.10 (3.71E-113)
DLBC	-6192.38 (8.82E-25)	-19.45 (4.42E-47)	-132.52 (1.66E-67)	-11877.58 (1.20E-25)	-656.84 (4.99E-84)	-12.41 (1.10E-28)	-586.44 (2.64E-35)	-1767.58 (2.75E-41)	2.10 (2.09E-09)	2.99 (1.19E-03)	-2.22 (2.27E-03)			-4.47 (1.95E-05)	7.80 (7.85E-06)	-1.68 (1.93E-02)	8.01 (4.83E-06)
ESCA	43.83 (4.91E-58)	1.56 (3.18E-02)	31.12 (6.67E-35)	63.94 (1.85E-63)	4.43 (7.26E-08)	6.11 (1.04E-12)	26.97 (2.34E-31)	45.78 (1.43E-50)	-5.56 (5.30E-60)	-6.37 (1.48E-43)	1.96 (5.43E-03)	-9.43 (1.03E-24)	-4.18 (1.76E-09)	-12.80 (6.23E-45)	-17.07 (3.19E-29)	-7.03 (1.31E-27)	-20.29 (5.08E-36)	6.92 (8.44E-16)	39.38 (1.35E-99)	39.38 (1.35E-99)
GBM	-2.31 (3.04E-05)			-2.39 (2.15E-04)					-1.78 (7.80E-25)	-1.56 (3.19E-15)		3.62 (6.53E-12)	-21.30 (2.47E-26)	-2.44 (1.46E-19)	-1.42 (3.34E-10)	-9.21 (9.77E-37)	-5.73 (1.51E-41)	2.22 (4.19E-03)	65.17 (5.80E-85)	65.17 (5.80E-85)
HNSC	-3.25 (7.06E-06)	-15.03 (3.39E-09)	-7.73 (8.67E-10)	-3.14 (1.33E-05)	-23.21 (5.60E-15)	-5.74 (2.28E-04)	-27.35 (5.05E-19)	-3.67 (6.66E-06)	-7.12 (1.00E-34)	-10.74 (1.10E-39)	-71.42 (5.16E-12)	-57.79 (2.52E-45)		-65.38 (4.84E-79)	-2.79 (2.81E-04)	-109.58 (2.23E-46)	-9.20 (1.23E-20)		66.65 (6.49E-32)	66.65 (6.49E-32)
KICH			3.60 (2.67E-02)		-7.81 (4.78E-03)		-19.64 (4.61E-05)		-11.02 (8.59E-07)	-12.78 (2.54E-07)	-4.17 (3.94E-02)	-86.48 (9.52E-12)	-5.47 (1.89E-02)	-221.44 (1.25E-15)	-22.63 (5.17E-10)	-56.16 (7.23E-10)	-39.51 (6.79E-12)		2.67 (1.54E-02)	2.67 (1.54E-02)
KIRC	-15.41 (1.31E-06)		-2.72 (4.17E-02)	-22.19 (1.29E-07)	-18.35 (8.15E-05)		-26.85 (7.34E-06)	-21.10 (5.98E-05)			-5.93 (8.38E-03)	-10.10 (1.10E-05)		-3.17 (6.34E-03)					9.05 (1.20E-06)	9.05 (1.20E-06)
KIRP	15.70 (1.18E-06)	8.71 (1.83E-14)	22.47 (3.41E-07)	17.07 (6.45E-07)		3.97 (3.09E-04)		20.79 (6.83E-05)			-5.76 (9.68E-03)	-5.47 (6.34E-04)		-3.24 (5.85E-03)	2.07 (2.95E-02)	-5.34 (1.13E-03)			5.50 (6.16E-05)	5.50 (6.16E-05)
LAML	-257.52 (6.73E-78)	-18.90 (4.34E-46)	-79.17 (5.68E-66)	-619.99 (2.03E-68)	-142.99 (9.29E-60)	-8.18 (2.59E-20)	-113.91 (2.15E-50)	-235.15 (2.06E-62)	-1.81 (1.26E-06)	-3.50 (1.36E-06)	-1.62 (1.31E-02)	-2.67 (4.73E-07)	-2.49 (2.04E-05)		-2.31 (1.67E-04)	4.26 (8.02E-11)	-1.95 (2.51E-03)	1.72 (1.50E-02)	-577.80 (6.40E-87)	-577.80 (6.40E-87)
LGG	-12.49 (1.74E-73)			-11.65 (5.97E-65)			-1.44 (4.78E-05)	-1.73 (7.32E-12)					-5.13 (4.85E-56)	-2.49 (1.29E-67)	1.56 (1.04E-39)	-4.47 (4.35E-97)	-1.99 (1.52E-39)
LIHC	3.75 (3.14E-10)	2.33 (1.05E-05)	4.14 (4.75E-06)	4.19 (2.05E-11)	-2.94 (2.80E-03)	1.73 (1.49E-02)		4.07 (3.90E-05)	-1.73 (1.44E-07)	-3.69 (1.28E-12)	-1.95 (2.62E-03)	-2.10 (6.59E-03)		-11.00 (2.70E-29)		-4.15 (8.49E-10)	2.54 (1.64E-03)	-2.02 (8.91E-03)	4.19 (5.02E-19)	4.19 (5.02E-19)
LUAD	3.38 (1.70E-27)	3.50 (1.12E-12)	4.89 (3.87E-13)	3.65 (6.37E-30)	-1.97 (9.81E-04)	4.65 (2.59E-17)	-2.49 (5.53E-05)	1.98 (6.21E-07)	-2.30 (7.22E-43)	-2.52 (2.57E-35)	-7.30 (1.21E-21)	-15.98 (3.11E-55)	-5.97 (2.04E-15)	-8.20 (2.74E-87)		-17.70 (7.64E-91)	-2.79 (1.19E-13)		2.69 (2.21E-25)	2.69 (2.21E-25)
LUSC	1.62 (1.56E-05)	1.74 (7.62E-04)	3.96 (3.68E-10)	1.74 (8.71E-07)	-2.17 (1.67E-04)	2.07 (9.83E-06)	-3.22 (2.13E-07)		-2.29 (3.73E-49)	-2.82 (2.71E-55)	-7.54 (2.73E-22)	-4.58 (5.78E-22)	-2.12 (8.36E-04)	-4.97 (1.53E-83)		-10.06 (5.10E-68)	-2.03 (1.39E-08)	1.61 (2.41E-02)	3.70 (4.26E-40)	3.70 (4.26E-40)
MESO	-12.94 (7.14E-18)	-1.59 (1.99E-02)	-12.43 (2.09E-20)	-13.19 (9.91E-16)	-69.21 (7.44E-28)	-1.62 (7.88E-03)	-99.36 (3.07E-35)	-52.73 (1.99E-20)	-1.55 (7.67E-08)	-1.74 (2.50E-05)	-5.12 (1.55E-08)	-6.75 (1.73E-10)	-7.48 (7.99E-09)	-8.51 (8.90E-33)	1.93 (4.33E-04)	-38.41 (2.00E-31)	-1.71 (3.21E-02)
OV	545.38 (3.36E-69)	7.59 (1.69E-47)	228.21 (1.82E-83)	1421.69 (3.42E-47)	33.48 (2.18E-26)	1.65 (1.98E-02)	208.04 (2.14E-39)	1777.00 (8.37E-52)	-5.72 (3.96E-109)	-4.95 (4.57E-71)	3.82 (1.71E-03)	-16.90 (2.31E-39)	-18.09 (8.46E-14)	-19.80 (3.23E-112)	-196.40 (1.22E-59)	-35.12 (7.88E-114)	-81.68 (1.73E-117)		39.22 (2.31E-49)	39.22 (2.31E-49)
PAAD	41.98 (1.35E-48)	35.73 (7.62E-35)	122.71 (1.15E-47)	45.65 (1.36E-47)	18.05 (8.73E-20)	10.24 (8.52E-16)	22.02 (2.76E-21)	21.37 (1.19E-33)	1.50 (2.41E-04)	1.56 (1.95E-04)	-22.00 (1.42E-24)	-4.85 (7.57E-09)		-7.47 (3.05E-38)	16.99 (3.37E-25)	-11.47 (3.30E-33)	1.83 (1.22E-03)		155.93 (1.82E-113)	155.59 (1.14E-112)
PCPG	-47.28 (6.91E-45)		-1.56 (2.90E-03)	-98.12 (7.91E-50)	-3.02 (3.31E-07)			-3.73 (6.66E-08)	18.32 (3.44E-61)	13.02 (9.48E-57)	-16.72 (5.81E-13)	12.72 (1.75E-17)	19.97 (1.33E-14)	1.47 (9.41E-04)	87.19 (3.94E-36)	2.02 (8.52E-05)	90.75 (5.20E-46)	20.86 (1.03E-14)	4.16 (7.49E-19)	4.16 (7.49E-19)
PRAD			-7.74 (1.33E-09)		-15.98 (8.82E-15)		-29.89 (2.77E-20)	-3.04 (1.68E-05)	-3.25 (1.82E-45)	-2.98 (5.57E-42)	-2.91 (5.63E-04)	-27.09 (1.08E-64)	-15.33 (2.12E-11)	-25.98 (1.46E-85)	-2.45 (5.63E-12)	-54.21 (4.33E-126)	-3.69 (8.71E-34)	-3.96 (5.23E-04)	9.18 (1.01E-40)	9.18 (1.01E-40)
READ	114.08 (4.56E-67)	25.44 (1.46E-20)	88.26 (1.37E-37)	141.75 (6.75E-68)	49.50 (3.83E-30)	10.73 (3.34E-11)	52.69 (3.22E-35)	184.48 (1.19E-63)	-9.14 (2.22E-59)	-12.97 (1.54E-30)	-9.41 (1.88E-18)	-45.01 (4.81E-35)	-10.09 (9.82E-14)	-40.47 (2.05E-40)	-4.88 (1.30E-10)	-102.61 (7.31E-53)	-13.26 (1.97E-18)		37.05 (8.46E-64)	37.05 (8.46E-64)
SARC	-3.20 (1.39E-08)			-2.96 (2.13E-06)					12.38 (2.50E-119)	12.93 (6.94E-78)	-2.61 (1.30E-07)	19.05 (1.52E-44)	3.25 (4.24E-07)	6.95 (3.13E-34)	126.46 (8.05E-116)	2.32 (2.29E-06)	83.87 (7.27E-100)	2.53 (3.22E-05)	103.49 (2.08E-104)	103.49 (2.08E-104)
SKCM	-30.74 (5.18E-76)		-3.96 (1.82E-23)	-39.77 (2.57E-74)	-22.82 (7.78E-74)		-11.95 (2.10E-44)	-42.75 (1.81E-91)	-2.18 (7.61E-27)	-1.73 (2.03E-10)	-9.59 (1.54E-42)	-59.51 (4.40E-138)	-9.55 (3.53E-34)	-20.63 (5.05E-114)	-2.12 (6.55E-10)	-55.97 (4.16E-166)	-5.24 (6.71E-35)	-1.97 (3.93E-04)	16.42 (2.29E-150)	16.42 (2.29E-150)
STAD	32.41 (3.20E-34)	2.61 (6.66E-05)	36.98 (2.04E-28)	38.52 (2.00E-34)		5.59 (2.27E-11)	14.57 (1.64E-14)	35.31 (6.06E-25)	-4.22 (5.50E-35)	-4.25 (1.52E-33)	2.82 (5.21E-04)	-13.08 (4.32E-32)	-4.71 (6.71E-09)	-25.30 (1.80E-102)	-51.48 (1.11E-45)	-14.87 (3.37E-61)	-63.69 (2.70E-88)	4.05 (7.61E-08)	28.55 (1.13E-71)	28.55 (1.13E-71)
TGCT	-3.30 (3.07E-05)	-2.73 (4.87E-08)		-3.83 (1.86E-04)	-1.80 (4.26E-02)		1.93 (1.32E-02)		-2.12 (8.56E-21)	-2.43 (6.52E-15)	-2.16 (3.10E-02)	-3.36 (6.32E-08)		-4.73 (3.89E-30)	-2.76 (1.61E-09)	-13.06 (6.52E-32)	-3.36 (2.62E-08)		73.40 (2.70E-108)	73.40 (2.70E-108)
THCA	7.34 (1.68E-56)	1.91 (4.47E-12)	8.03 (1.13E-34)	8.19 (2.88E-57)	2.00 (8.24E-04)	2.19 (1.72E-08)	2.11 (3.14E-04)	10.52 (1.62E-25)			-79.16 (9.81E-50)	-8.61 (9.18E-49)	-3.37 (4.90E-07)	-12.77 (1.95E-175)	1.82 (7.40E-05)	-27.54 (5.00E-167)	-1.52 (1.66E-08)	-7.36 (3.26E-15)	7.42 (5.04E-80)	7.42 (5.04E-80)
THYM	-312.60 (9.12E-55)	-15.93 (1.13E-37)	-81.40 (8.98E-59)	-473.97 (8.94E-48)	-301.00 (1.01E-68)	-10.84 (4.66E-28)	-458.63 (1.60E-77)	-313.64 (3.98E-49)	9.89 (3.36E-45)	10.22 (8.97E-16)		6.08 (4.84E-11)		1.88 (5.05E-03)	119.92 (2.40E-52)	1.78 (8.25E-03)	146.35 (8.72E-68)	2.81 (4.32E-04)	-11.75 (4.86E-53)	-11.75 (4.86E-53)
UCEC	198.59 (6.05E-59)	12.70 (8.57E-27)	56.85 (1.95E-33)	328.03 (1.10E-44)	60.86 (3.22E-29)	5.14 (2.00E-10)	73.25 (5.19E-25)	776.39 (1.76E-44)	-5.25 (1.01E-50)	-9.83 (1.75E-35)	-106.47 (4.20E-17)	-45.42 (3.06E-45)	-12.97 (1.09E-09)	-39.00 (5.16E-57)		-151.94 (7.00E-79)	-2.99 (6.48E-11)	-17.59 (1.01E-09)	31.53 (8.07E-62)	31.53 (8.07E-62)
UCS	23.10 (1.45E-16)	1.90 (7.99E-03)	6.05 (4.92E-05)	37.81 (1.64E-17)	6.03 (1.50E-04)	2.25 (1.57E-02)	6.02 (5.95E-04)	70.92 (8.09E-16)		-1.80 (4.77E-03)	-135.94 (3.76E-18)	-12.83 (1.65E-12)		-9.20 (1.26E-16)	4.11 (2.11E-06)	-38.21 (1.08E-18)		-7.33 (4.28E-04)	63.63 (9.86E-31)	63.63 (9.86E-31)
UVM*	-333.03 (3.45E-33)		-6.39 (2.04E-49)	-706.98 (2.16E-35)	-34.52 (2.08E-65)		-23.11 (9.41E-45)	-218.80 (1.70E-112)			-4.14 (2.25E-05)	-183.71 (7.32E-35)	-21.60 (1.93E-17)	-37.19 (3.94E-26)		-127.42 (1.52E-39)	-3.36 (5.43E-05)	-2.26 (1.94E-02)
* vs Skin Normal Tissue

## Sheet: Table S4
Table S4. Correlation analysis between LCN2, SLC22A17, and MMP9 genes and isoforms expression in tumor (TCGA) and normal (GTEx) samples. Correlation with Pearson’s r ≥ 0.3 or ≤ -0.3 and p ≤ 0.05 were included. The pValue for each comparison group is reported in parentheses.
normal	LCN2 (ENSG00000148346.11)	ENST00000373017.5	ENST00000470902.5	ENST00000277480.6	ENST00000487719.1	ENST00000372998.1	ENST00000488391.5	ENST00000494317.1	MMP9 (ENSG00000100985.7)	ENST00000372330.3
SLC22A17 (ENSG00000092096.14)	-0.42 (-4.20E-01)	-0.31 (-3.10E-01)		-0.43 (-4.30E-01)		-0.35 (-3.50E-01)	-0.31 (-3.10E-01)	-0.32 (-3.20E-01)	-0.45 (-4.50E-01)	-0.45 (-4.50E-01)
ENST00000354772.7	-0.43 (-4.30E-01)	-0.33 (-3.30E-01)		-0.44 (-4.40E-01)		-0.34 (-3.40E-01)	-0.34 (-3.40E-01)	-0.34 (-3.40E-01)	-0.43 (-4.30E-01)	-0.43 (-4.30E-01)
ENST00000397267.5
ENST00000474057.5
ENST00000397260.7	-0.47 (-4.70E-01)	-0.31 (-3.10E-01)		-0.47 (-4.70E-01)		-0.31 (-3.10E-01)	-0.36 (-3.60E-01)	-0.35 (-3.50E-01)	-0.39 (-3.90E-01)	-0.39 (-3.90E-01)
ENST00000557699.5
ENST00000206544.8	-0.45 (-4.50E-01)	-0.32 (-3.20E-01)		-0.45 (-4.50E-01)	-0.30 (-3.00E-01)	-0.36 (-3.60E-01)	-0.36 (-3.60E-01)	-0.35 (-3.50E-01)	-0.36 (-3.60E-01)	-0.36 (-3.60E-01)
ENST00000556803.1	-0.36 (-3.60E-01)			-0.37 (-3.70E-01)			-0.31 (-3.10E-01)
ENST00000473917.1	-0.42 (-4.20E-01)			-0.43 (-4.30E-01)		-0.32 (-3.20E-01)	-0.31 (-3.10E-01)	-0.32 (-3.20E-01)	-0.36 (-3.60E-01)	-0.36 (-3.60E-01)
ENST00000474774.1
MMP9 (ENSG00000100985.7)	0.55 (5.50E-01)			0.54 (5.40E-01)		0.42 (4.20E-01)
ENST00000372330.3	0.55 (5.50E-01)			0.54 (5.40E-01)		0.42 (4.20E-01)
tumor	LCN2 (ENSG00000148346.11)	ENST00000373017.5	ENST00000470902.5	ENST00000277480.6	ENST00000487719.1	ENST00000372998.1	ENST00000488391.5	ENST00000494317.1	MMP9 (ENSG00000100985.7)	ENST00000372330.3
SLC22A17 (ENSG00000092096.14)	-0.37 (1.47E-291)			-0.35 (9.10E-254)			-0.32 (6.10E-127)	-0.33 (5.68E-172)
ENST00000354772.7	-0.38 (0.00E00)			-0.36 (4.70E-264)			-0.35 (2.46E-144)	-0.34 (2.13E-182)
ENST00000397267.5
ENST00000474057.5
ENST00000397260.7
ENST00000557699.5
ENST00000206544.8	-0.38 (1.43E-282)			-0.37 (7.08E-251)			-0.34 (1.19E-118)	-0.33 (3.56E-152)	-0.31 (5.86E-194)	-0.31 (5.86E-194)
ENST00000556803.1	-0.32 (6.07E-139)								-0.36 (8.01E-189)	-0.36 (8.01E-189)
ENST00000473917.1	-0.32 (7.30E-190)			-0.30 (1.14E-161)
ENST00000474774.1
MMP9 (ENSG00000100985.7)
ENST00000372330.3

## Sheet: Table S5
Table S5. Correlation analysis between LCN2, SLC22A17, and MMP9 genes and isoforms expression and protein levels in tumor (TCGA) samples. Correlation with Pearson’s r ≥ 0.3 or ≤ -0.3 and p ≤ 0.05 were included. The pValue for each comparison group is reported in parentheses.
Protein	ENSG00000148346.11	ENST00000373017.5	ENST00000470902.5	ENST00000277480.6	ENST00000487719.1	ENST00000372998.1	ENST00000488391.5	ENST00000494317.1	ENSG00000092096.14	ENST00000354772.7	ENST00000397267.5	ENST00000474057.5	ENST00000397260.7	ENST00000557699.5	ENST00000206544.8	ENST00000556803.1	ENST00000473917.1	ENST00000474774.1	ENSG00000100985.7	ENST00000372330.3
X4EBP1									-0.32 (7.86E-02)	-0.31 (8.29E-02)
AKT_pS473									0.38 (-1.83E-01)	0.38 (-1.91E-01)					0.36 (-2.17E-01)
AKT_pT308									0.36 (1.52E-02)	0.35 (1.46E-02)					0.34 (-7.38E-03)
BCL2				-0.30 (4.35E-01)				-0.32 (2.21E-01)
CASPASE7CLEAVEDD198									-0.43 (2.39E-01)	-0.43 (2.26E-01)	-0.33 (8.58E-02)			-0.31 (1.88E-01)	-0.41 (2.14E-01)		-0.35 (2.05E-01)		0.37 (-4.59E-02)	0.37 (-4.59E-02)
CD49B	0.34 (-2.24E-01)			0.33 (-2.18E-01)
CHK2									-0.37 (2.23E-01)	-0.38 (2.44E-01)					-0.35 (2.02E-01)		-0.31 (1.17E-01)
CLAUDIN7	0.46 (-2.17E-01)			0.43 (-2.11E-01)			0.32 (-1.02E-01)
CYCLINB1									-0.45 (-1.14E-01)	-0.46 (-1.13E-01)					-0.42 (-9.47E-02)		-0.38 (-1.35E-01)		0.37 (1.44E-01)	0.37 (1.44E-01)
CYCLIND1									0.34 (-1.66E-02)	0.35 (4.94E-04)					0.32 (-2.26E-02)
ECADHERIN	0.44 (1.22E-01)			0.40 (1.07E-01)					-0.34 (-3.16E-02)	-0.34 (-2.43E-02)			-0.33 (-8.83E-02)		-0.31 (-8.04E-03)	-0.36 (-9.34E-02)
EEF2									-0.32 (1.34E-02)	-0.32 (1.63E-02)
EIF4E									-0.38 (3.41E-01)	-0.36 (3.34E-01)					-0.35 (3.34E-01)		-0.36 (2.92E-01)
ERK2									0.45 (2.98E-02)	0.46 (3.30E-02)			0.36 (9.92E-03)		0.45 (2.78E-02)	0.42 (5.42E-02)	0.31 (3.05E-02)		-0.41 (4.62E-02)	-0.41 (4.62E-02)
FIBRONECTIN																			0.39 (-9.53E-02)	0.39 (-9.53E-02)
GAB2	-0.38 (-1.60E-01)			-0.35 (-1.46E-01)
GATA3								-0.33 (-3.07E-02)
JNK_pT183Y185									0.38 (4.60E-02)	0.41 (4.28E-02)					0.39 (4.66E-02)	0.33 (9.88E-03)			-0.36 (2.12E-02)	-0.36 (2.12E-02)
LCK																			0.36 (3.55E-01)	0.36 (3.55E-01)
LKB1									0.34 (2.86E-01)	0.33 (2.83E-01)					0.33 (2.36E-01)
MAPK_pT202Y204									0.38 (-4.21E-01)	0.41 (-4.36E-01)					0.36 (-3.91E-01)	0.34 (-2.17E-01)
MTOR_pS2448									0.31 (4.65E-01)	0.33 (4.81E-01)									-0.32 (-4.83E-01)	-0.32 (-4.83E-01)
NCADHERIN									0.37 (1.61E-01)	0.39 (1.71E-01)			0.31 (1.37E-01)		0.36 (1.77E-01)	0.35 (5.09E-02)
NOTCH1																0.34 (-1.66E-01)
P38MAPK	0.30 (1.13E-01)								-0.35 (-1.62E-01)	-0.36 (-1.56E-01)					-0.35 (-1.48E-01)	-0.44 (-9.53E-02)			0.45 (1.12E-01)	0.45 (1.12E-01)
P70S6K_pT389									0.39 (-1.99E-02)	0.41 (-4.05E-02)			0.34 (2.59E-03)		0.41 (-3.43E-02)	0.41 (1.14E-01)			-0.44 (6.68E-02)	-0.44 (6.68E-02)
PAI1																			0.35 (5.58E-02)	0.35 (5.59E-02)
PAXILLIN	-0.35 (1.53E-01)			-0.34 (1.55E-01)			-0.32 (1.24E-01)
PC									-0.42 (1.62E-01)	-0.44 (1.85E-01)					-0.39 (1.47E-01)
PEA15									0.48 (-7.70E-02)	0.49 (-6.51E-02)			0.38 (-1.43E-01)		0.46 (-9.08E-02)	0.41 (-1.53E-01)	0.30 (-9.55E-02)		-0.32 (2.19E-01)	-0.32 (2.19E-01)
PKCALPHA									0.40 (-3.36E-01)	0.42 (-3.44E-01)			0.33 (-2.74E-01)		0.42 (-3.63E-01)	0.37 (-2.84E-01)			-0.47 (3.87E-01)	-0.47 (3.87E-01)
PKCALPHA_pS657									0.42 (2.94E-01)	0.44 (2.96E-01)			0.34 (2.34E-01)		0.43 (2.98E-01)	0.37 (2.83E-01)	0.31 (2.07E-01)		-0.48 (-2.02E-01)	-0.48 (-2.02E-01)
PKCDELTA_pS664									0.47 (-3.69E-01)	0.48 (-3.78E-01)			0.35 (-3.41E-01)		0.47 (-3.74E-01)	0.41 (-3.59E-01)	0.33 (-2.89E-01)		-0.48 (3.56E-01)	-0.48 (3.56E-01)
RB_pS807S811																0.35 (-1.20E-01)
S6										-0.32 (2.45E-03)
SYK	0.31 (5.14E-02)								-0.34 (-2.52E-01)	-0.34 (-2.60E-01)					-0.36 (-2.25E-01)				0.39 (1.61E-01)	0.39 (1.61E-01)
TUBERIN	-0.30 (1.35E-01)
VEGFR2									-0.37 (1.54E-02)	-0.38 (-3.50E-03)			-0.34 (5.70E-02)		-0.37 (4.51E-03)	-0.36 (9.79E-02)			0.36 (-9.85E-02)	0.36 (-9.85E-02)
BRAF									0.30 (-9.25E-02)	0.30 (-1.13E-01)
MYOSINIIA_pS1943									-0.49 (-1.15E-01)	-0.48 (-1.18E-01)			-0.37 (-1.25E-01)		-0.49 (-1.25E-01)	-0.40 (-9.88E-02)	-0.37 (-5.33E-02)		0.40 (5.67E-02)	0.40 (5.67E-02)
PDK1									0.33 (-2.95E-01)	0.34 (-2.83E-01)					0.34 (-2.78E-01)				-0.35 (1.46E-01)	-0.35 (1.46E-01)
PKCPANBETAII_pS660									0.39 (6.82E-02)	0.40 (7.66E-02)					0.39 (4.43E-02)	0.34 (-8.27E-02)			-0.36 (-8.76E-02)	-0.36 (-8.76E-02)
RAB25	0.44 (-3.08E-01)			0.42 (-2.93E-01)
SCD1																			-0.35 (-1.35E-01)	-0.35 (-1.35E-01)
TFRC									-0.42 (-9.98E-02)	-0.42 (-9.78E-02)					-0.39 (-7.10E-02)		-0.37 (-3.40E-02)
TUBERIN_pT1462	-0.35 (8.42E-02)			-0.34 (9.25E-02)					0.37 (-6.98E-02)	0.39 (-6.95E-02)					0.37 (-5.20E-02)	0.31 (-4.20E-02)			-0.34 (2.00E-02)	-0.34 (2.00E-02)
EPPK1	0.38 (1.88E-01)			0.35 (1.81E-01)					-0.34 (-6.03E-02)	-0.35 (-6.00E-02)					-0.35 (-5.06E-02)
ACETYLATUBULINLYS40									0.48 (1.91E-01)	0.49 (2.01E-01)			0.39 (-1.56E-02)		0.48 (1.77E-01)	0.48 (5.47E-02)	0.33 (8.76E-02)		-0.46 (2.19E-01)	-0.46 (2.19E-01)
ANNEXIN1	0.30 (1.47E-01)															-0.31 (-3.05E-01)			0.34 (2.51E-01)	0.34 (2.51E-01)
PREX1	-0.31 (-1.47E-01)								0.30 (2.14E-01)	0.33 (1.83E-01)					0.32 (1.98E-01)
ENY2	0.31 (-8.75E-02)
GCN5L2	0.33 (-6.16E-03)			0.31 (-2.62E-03)					-0.33 (-9.48E-02)	-0.35 (-1.11E-01)					-0.31 (-9.30E-02)
SLC1A5	0.31 (2.50E-01)			0.31 (2.64E-01)	0.32 (3.47E-01)				-0.38 (-1.22E-01)	-0.38 (-1.60E-01)					-0.34 (-1.20E-01)
ARAF									-0.32 (1.57E-01)	-0.33 (1.65E-01)						-0.30 (-8.58E-04)
CA9					0.39 (9.46E-81)
COMPLEXIISUBUNIT30					0.35 (9.39E-95)		0.39 (2.56E-154)	0.32 (2.25E-200)
GYGGLYCOGENIN1	0.30 (2.34E-16)			0.31 (3.19E-17)	0.34 (1.13E-13)		0.40 (3.61E-10)	0.31 (2.89E-13)
GYS_pS641		-0.65 (9.17E-04)	-0.48 (1.10E-04)		-0.35 (2.69E-11)		-0.30 (4.46E-15)
HIF1ALPHA		-0.80 (1.45E-08)	-0.35 (1.63E-35)		-0.59 (4.22E-20)		-0.46 (2.17E-42)	-0.34 (2.04E-82)
LDHA		-0.73 (6.94E-04)
LDHB							0.31 (1.30E-26)
MITOCHONDRIA											-0.46 (3.67E-37)
OXPHOSCOMPLEXVSUBUNITB							0.33 (3.49E-09)				-0.46 (1.96E-67)
PKM2											-0.36 (7.20E-08)

## Sheet: Table S6
Table S6. List of RPPA proteins included in correlation analysis. The proteins are divided into 9 Groups according to the tumor types in which were analyzed. (https://www.tcpaportal.org/tcpa/my_protein.html)
Protein	Official name	Extended name	Group	Tumor (n.32)
X1433EPSILON	YWHAE	Tyrosine 3-Monooxygenase/Tryptophan 5-Monooxygenase Activation Protein Epsilon	1	ACC, BLCA, BRCA, CESC, CHOL, COAD, DLBC, ESCA, GBM, HNSC, KICK, KIRC, KIRP, LGG, LIHC, LUAD, LUSC, MESO, OV, PAAD, PCPG, PRAD, READ, SARC, SKCM, STAD, TGCT, THCA, THYM, UCEC, UCS, UVM
X4EBP1	EIF4EBP1	Eukaryotic Translation Initiation Factor 4E Binding Protein 1
X4EBP1_pS65	EIF4EBP1	Eukaryotic Translation Initiation Factor 4E Binding Protein 1
X4EBP1_pT37T46	EIF4EBP1	Eukaryotic Translation Initiation Factor 4E Binding Protein 1
X53BP1	TP53BP1	Tumor Protein P53 Binding Protein 1
ACC_pS79	ACACA, ACACB	Acetyl-CoA Carboxylase Alpha, Acetyl-CoA Carboxylase Beta
ACC1	ACACA	Acetyl-CoA Carboxylase Alpha
AKT	AKT1, AKT2, AKT3	AKT Serine/Threonine Kinase 1, AKT Serine/Threonine Kinase 2, AKT Serine/Threonine Kinase 3
AKT_pS473	AKT1, AKT2, AKT3	AKT Serine/Threonine Kinase 1, AKT Serine/Threonine Kinase 2, AKT Serine/Threonine Kinase 3
AKT_pT308	AKT1, AKT2, AKT3	AKT Serine/Threonine Kinase 1, AKT Serine/Threonine Kinase 2, AKT Serine/Threonine Kinase 3
AMPKALPHA	PRKAA1	Protein Kinase AMP-Activated Catalytic Subunit Alpha 1
AMPKALPHA_pT172	PRKAA1	Protein Kinase AMP-Activated Catalytic Subunit Alpha 1
AR	AR	Androgen Receptor
ASNS	ASNS	Asparagine Synthetase (Glutamine-Hydrolyzing)
ATM	ATM	ATM Serine/Threonine Kinase
BAK	BAK1	BCL2 Antagonist/Killer 1
BAX	BAX	BCL2 Associated X, Apoptosis Regulator
BCL2	BCL2	BCL2 Apoptosis Regulator
BCLXL	BCL2L1	BCL2 Like 1
BECLIN	BECN1	Beclin 1
BETACATENIN	CTNNB1	Catenin Beta 1
BID	BID	BH3 Interacting Domain Death Agonist
BIM	BCL2L11	BCL2 Like 11
CJUN_pS73	JUN	Jun Proto-Oncogene, AP-1 Transcription Factor Subunit
CKIT	KIT	KIT Proto-Oncogene, Receptor Tyrosine Kinase
CMET_pY1235	MET	MET Proto-Oncogene, Receptor Tyrosine Kinase
CMYC	MYC	MYC Proto-Oncogene, BHLH Transcription Factor
CRAF	RAF1	Raf-1 Proto-Oncogene, Serine/Threonine Kinase
CRAF_pS338	RAF1	Raf-1 Proto-Oncogene, Serine/Threonine Kinase
CASPASE7CLEAVEDD198	CASP7	Caspase 7
CAVEOLIN1	CAV1	Caveolin 1
CD31	PECAM1	Platelet And Endothelial Cell Adhesion Molecule 1
CD49B	ITGA2	Integrin Subunit Alpha 2
CDK1	CDK1	Cyclin Dependent Kinase 1
CHK1	CHEK1	Checkpoint Kinase 1
CHK1_pS345	CHEK1	Checkpoint Kinase 1
CHK2	CHEK2	Checkpoint Kinase 2
CHK2_pT68	CHEK2	Checkpoint Kinase 2
CIAP	BIRC2	Baculoviral IAP Repeat Containing 2
CLAUDIN7	CLDN7	Claudin 7
COLLAGENVI	COL6A1	Collagen Type VI Alpha 1 Chain
CYCLINB1	CCNB1	Cyclin B1
CYCLIND1	CCND1	Cyclin D1
CYCLINE1	CCNE1	Cyclin E1
DJ1	PARK7	Parkinsonism Associated Deglycase
DVL3	DVL3	Dishevelled Segment Polarity Protein 3
ECADHERIN	CDH1	Cadherin 1
EEF2	EEF2	Eukaryotic Translation Elongation Factor 2
EEF2K	EEF2K	Eukaryotic Elongation Factor 2 Kinase
EGFR	EGFR	Epidermal Growth Factor Receptor
EGFR_pY1068	EGFR	Epidermal Growth Factor Receptor
EGFR_pY1173	EGFR	Epidermal Growth Factor Receptor
EIF4E	EIF4E	Eukaryotic Translation Initiation Factor 4E
ERALPHA	ESR1	Estrogen Receptor 1
ERALPHA_pS118	ESR1	Estrogen Receptor 1
ERK2	MAPK1	Mitogen-Activated Protein Kinase 1
FIBRONECTIN	FN1	Fibronectin 1
FOXO3A	FOXO3	Forkhead Box O3
GAB2	GAB2	GRB2 Associated Binding Protein 2
GATA3	GATA3	GATA Binding Protein 3
GSK3ALPHABETA	GSK3A/GSK3B	Glycogen Synthase Kinase 3 Alpha, Glycogen Synthase Kinase 3 Beta
GSK3ALPHABETA_pS21S9	GSK3A/GSK3B	Glycogen Synthase Kinase 3 Alpha, Glycogen Synthase Kinase 3 Beta
HER2	ERBB2	Erb-B2 Receptor Tyrosine Kinase 2
HER2_pY1248	ERBB2	Erb-B2 Receptor Tyrosine Kinase 2
HER3	ERBB3	Erb-B2 Receptor Tyrosine Kinase 3
HER3_pY1289	ERBB3	Erb-B2 Receptor Tyrosine Kinase 3
HSP70	HSP70	Heat shock protein 70
IGFBP2	IGFBP2	Insulin Like Growth Factor Binding Protein 2
INPP4B	INPP4B	Inositol Polyphosphate-4-Phosphatase Type II B
IRS1	IRS1	Insulin Receptor Substrate 1
JNK_pT183Y185	MAPK8	Mitogen-Activated Protein Kinase 8
JNK2	MAPK9	Mitogen-Activated Protein Kinase 9
KU80	XRCC5	X-Ray Repair Cross Complementing 5
LCK	LCK	LCK Proto-Oncogene, Src Family Tyrosine Kinase
LKB1	STK11	Serine/Threonine Kinase 11
MAPK_pT202Y204	MAPK1, MAPK3	Mitogen-Activated Protein Kinase 1, Mitogen-Activated Protein Kinase 3
MEK1	MAP2K1	Mitogen-Activated Protein Kinase Kinase 1
MEK1_pS217S221	MAP2K1	Mitogen-Activated Protein Kinase Kinase 1
MIG6	ERRFI1	ERBB Receptor Feedback Inhibitor 1
MRE11	MRE11A	MRE11 Homolog, Double Strand Break Repair Nuclease
MTOR	MTOR	Mechanistic Target Of Rapamycin Kinase
MTOR_pS2448	MTOR	Mechanistic Target Of Rapamycin Kinase
NCADHERIN	CDH2	Cadherin 2
NFKBP65_pS536	RELA	RELA Proto-Oncogene, NF-KB Subunit
NF2	NF2	NF2, Moesin-Ezrin-Radixin Like (MERLIN) Tumor Suppressor
NOTCH1	NOTCH1	Notch Receptor 1
PCADHERIN	CDH3	Cadherin 3
P27	CDKN1B	Cyclin Dependent Kinase Inhibitor 1B
P27_pT157	CDKN1B	Cyclin Dependent Kinase Inhibitor 1B
P38MAPK	MAPK14	Mitogen-Activated Protein Kinase 14
P38_pT180Y182	MAPK14	Mitogen-Activated Protein Kinase 14
P53	TP53	Tumor Protein P53
P70S6K1	RPS6KB1	Ribosomal Protein S6 Kinase B1
P70S6K_pT389	RPS6KB1	Ribosomal Protein S6 Kinase B1
P90RSK_pT359S363	RPS6KA1	Ribosomal Protein S6 Kinase A1
PAI1	SERPINE1	Serpin Family E Member 1
PAXILLIN	PXN	Paxillin
PC	PC	Pyruvate Carboxylase
PDK1_pS241	PDPK1	3-Phosphoinositide Dependent Protein Kinase 1
PEA15	PEA15	Proliferation And Apoptosis Adaptor Protein 15
PI3KP110ALPHA	PIK3CA	Phosphatidylinositol-4,5-Bisphosphate 3-Kinase Catalytic Subunit Alpha
PKCALPHA	PRKCA	Protein Kinase C Alpha
PKCALPHA_pS657	PRKCA	Protein Kinase C Alpha
PKCDELTA_pS664	PRKCD	Protein Kinase C Delta
PR	PGR	Progesterone Receptor
PRAS40_pT246	AKT1S1	AKT1 Substrate 1
PTEN	PTEN	Phosphatase And Tensin Homolog
RAD50	RAD50	RAD50 Double Strand Break Repair Protein
RAD51	RAD51	RAD51 Recombinase
RB_pS807S811	RB1	RB Transcriptional Corepressor 1
S6	RPS6	Ribosomal Protein S6
S6_pS235S236	RPS6	Ribosomal Protein S6
S6_pS240S244	RPS6	Ribosomal Protein S6
SHC_pY317	SHC1	SHC Adaptor Protein 1
SMAD1	SMAD1	SMAD Family Member 1
SMAD3	SMAD3	SMAD Family Member 3
SMAD4	SMAD4	SMAD Family Member 4
SRC	SRC	SRC Proto-Oncogene, Non-Receptor Tyrosine Kinase
SRC_pY416	SRC	SRC Proto-Oncogene, Non-Receptor Tyrosine Kinase
SRC_pY527	SRC	SRC Proto-Oncogene, Non-Receptor Tyrosine Kinase
STAT3_pY705	STAT3	Signal Transducer And Activator Of Transcription 3
STAT5ALPHA	STAT5A	Signal Transducer And Activator Of Transcription 5A
STATHMIN	STMN1	Stathmin 1
SYK	SYK	Spleen Associated Tyrosine Kinase
TUBERIN	TSC2	TSC Complex Subunit 2
VEGFR2	KDR	Kinase Insert Domain Receptor
XRCC1	XRCC1	X-Ray Repair Cross Complementing 1
YAP	YAP1	Yes1 Associated Transcriptional Regulator
YAP_pS127	YAP1	Yes1 Associated Transcriptional Regulator
YB1	YBX1	Y-Box Binding Protein 1
YB1_pS102	YBX1	Y-Box Binding Protein 1
X4EBP1_pT70	EIF4EBP1	Eukaryotic Translation Initiation Factor 4E Binding Protein 1
ARAF_pS299	ARAF	A-Raf Proto-Oncogene, Serine/Threonine Kinase
ANNEXINVII	ANXA7	Annexin A7
ARID1A	ARID1A	AT-Rich Interaction Domain 1A
BRAF	BRAF	B-Raf Proto-Oncogene, Serine/Threonine Kinase
BAD_pS112	BAD	BCL2 Associated Agonist Of Cell Death
BAP1C4	BAP1	BRCA1 Associated Protein 1
CD20	MS4A1	Membrane Spanning 4-Domains A1
CYCLINE2	CCNE2	Cyclin E2
ETS1	ETS1	ETS Proto-Oncogene 1, Transcription Factor
EIF4G	EIF4G1	Eukaryotic Translation Initiation Factor 4 Gamma 1
FASN	FASN	Fatty Acid Synthase
FOXO3A_pS318S321	FOXO3	Forkhead Box O3
FOXM1	FOXM1	Forkhead Box M1
G6PD	G6PD	Glucose-6-Phosphate Dehydrogenase
GAPDH	GAPDH	Glyceraldehyde-3-Phosphate Dehydrogenase
GSK3_pS9	GSK3A, GSK3B	Glycogen Synthase Kinase 3 Alpha, Glycogen Synthase Kinase 3 Beta
HEREGULIN	NRG1	Neuregulin 1
MYH11	MYH11	Myosin Heavy Chain 11
MYOSINIIA_pS1943	MYH9	Myosin Heavy Chain 9
NRAS	NRAS	NRAS Proto-Oncogene, GTPase
NDRG1_pT346	NDRG1	N-Myc Downstream Regulated 1
P21	CDKN1A	Cyclin Dependent Kinase Inhibitor 1A
P27_pT198	CDKN1B	Cyclin Dependent Kinase Inhibitor 1B
P90RSK	RPS6KA1	Ribosomal Protein S6 Kinase A1
PDCD4	PDCD4	Programmed Cell Death 4
PDK1	PDPK1	3-Phosphoinositide Dependent Protein Kinase 1
PEA15_pS116	PEA15	Proliferation And Apoptosis Adaptor Protein 15
PI3KP85	PIK3R1	Phosphoinositide-3-Kinase Regulatory Subunit 1
PKCPANBETAII_pS660	PRKCB	Protein Kinase C Beta
PRDX1	PRDX1	Peroxiredoxin 1
RAB11	RAB11A, RAB11B	RAB11A, Member RAS Oncogene Family, RAB11B, Member RAS Oncogene Family
RAB25	RAB25	RAB25, Member RAS Oncogene Family
RAPTOR	RPTOR	Regulatory Associated Protein Of MTOR Complex 1
RBM15	RBM15	RNA Binding Motif Protein 15
RICTOR	RICTOR	RPTOR Independent Companion Of MTOR Complex 2
RICTOR_pT1135	RICTOR	RPTOR Independent Companion Of MTOR Complex 2
SCD1	SCD	Stearoyl-CoA Desaturase
SF2	SRSF1	Serine And Arginine Rich Splicing Factor 1
TAZ	TAZ	Tafazzin, Phospholipid-Lysophospholipid Transacylase
TIGAR	C12orf5	TP53 Induced Glycolysis Regulatory Phosphatase
TRANSGLUTAMISE	TGM2	Transglutaminase 2
TFRC	TFRC	Transferrin Receptor
TSC1	TSC1	TSC Complex Subunit 1
TUBERIN_pT1462	TSC2	TSC Complex Subunit 2
EPPK1	EPPK1	Epiplakin 1
XBP1	XBP1	X-Box Binding Protein 1
ACETYLATUBULINLYS40	TUBA1B	Tubulin Alpha 1b
P62LCKLIGAND	SQSTM1	Sequestosome 1
X1433BETA	YWHAB	Tyrosine 3-Monooxygenase/Tryptophan 5-Monooxygenase Activation Protein Beta
X1433ZETA	YWHAZ	Tyrosine 3-Monooxygenase/Tryptophan 5-Monooxygenase Activation Protein Zeta
ACVRL1	ACVRL1	Activin A Receptor Like Type 1
DIRAS3	DIRAS3	DIRAS Family GTPase 3
ANNEXIN1	ANXA1	Annexin A1
PREX1	PREX1	Phosphatidylinositol-3,4,5-Trisphosphate Dependent Rac Exchange Factor 1
ADAR1	ADAR	Adenosine Deaminase RNA Specific
JAB1	COPS5	COP9 Signalosome Subunit 5
CMET	MET	MET Proto-Oncogene, Receptor Tyrosine Kinase
CASPASE8	CASP8	Caspase 8
ERCC1	ERCC1	ERCC Excision Repair 1, Endonuclease Non-Catalytic Subunit
MSH2	MSH2	MutS Homolog 2
MSH6	MSH6	MutS Homolog 6
PARPCLEAVED	PARP1	Poly(ADP-Ribose) Polymerase 1
RB	RB1	RB Transcriptional Corepressor 1
SETD2	SETD2	SET Domain Containing 2, Histone Lysine Methyltransferase
SMAC	DIABLO	Diablo IAP-Binding Mitochondrial Protein
SIL	STIL	STIL Centriolar Assembly Protein
BRD4	BRD4	Bromodomain Containing 4
CDK1_pY15	CDK1	Cyclin Dependent Kinase 1
ARAF	ARAF	A-Raf Proto-Oncogene, Serine/Threonine Kinase
BRAF_pS445	BRAF	B-Raf Proto-Oncogene, Serine/Threonine Kinase
BCL2A1	BCL2A1	BCL2 Related Protein A1
CABL	ABL1	ABL Proto-Oncogene 1, Non-Receptor Tyrosine Kinase
CASPASE3	CASP3	Caspase 3
CD26	DPP4	Dipeptidyl Peptidase 4
CHK1_pS296	CHEK1	Checkpoint Kinase 1
COG3	COG3	Component Of Oligomeric Golgi Complex 3
DUSP4	DUSP4	Dual Specificity Phosphatase 4
ERCC5	ERCC5	ERCC Excision Repair 5, Endonuclease
IGF1R_pY1135Y1136	IGF1R	Insulin Like Growth Factor 1 Receptor
IRF1	IRF1	Interferon Regulatory Factor 1
JAK2	JAK2	Janus Kinase 2
P16INK4A	CDKN2A	Cyclin Dependent Kinase Inhibitor 2A
SHP2_pY542	PTPN11	Protein Tyrosine Phosphatase Non-Receptor Type 11
PDL1	CD274	CD274 Molecule
Protein	Official name	Extended name	Group	Tumor (n.28)
BRCA2	BRCA2	BRCA2 DNA Repair Associated	2	ACC, BLCA, BRCA, CESC, COAD, ESCA, GBM, HNSC, KICK, KIRC, KIRP, LGG, LIHC, LUAD, LUSC, MESO, OV, PAAD, PCPG, PRAD, READ, SARC, SKCM, STAD, THCA, UCEC, UCS, UVM
Protein	Official name	Extended name	Group	Tumor (n.12)
GATA6	GATA6	GATA Binding Protein 6	3	BLCA, BRCA, COAD, GBM, HNSC, KIRC, LUAD, LUSC, OV, READ, SKCM, UCEC
Protein	Official name	Extended name	Group	Tumor (n.11)
AXL	AXL	AXL Receptor Tyrosine Kinase	4	BLCA, BRCA, COAD, GBM, HNSC, LUAD, LUSC, OV, READ, SKCM, UCEC
Protein	Official name	Extended name	Group	Tumor (n.9)
PARP1	PARP1	Poly(ADP-Ribose) Polymerase 1	5	ACC, BRCA, KICH, KIRP, LGG, LIHC, MESO, OV, PAAD
Protein	Official name	Extended name	Group	Tumor (n.8)
ENY2	ENY2	ENY2 Transcription And Export Complex 2 Subunit	6	BLCA, BRCA, COAD, GBM, OV, READ, SKCM, UCEC
GCN5L2	KAT2A	Lysine Acetyltransferase 2A
MYOSINIIA	MYH9	Myosin Heavy Chain 9
SLC1A5	SLC1A5	Solute Carrier Family 1 Member 5
Protein	Official name	Extended name	Group	Tumor (n.4)
ALPHACATENIN	CTNNA1	Catenin Alpha 1	7	LGG, PRAD, STAD, THCA
Protein	Official name	Extended name	Group	Tumor (n.3)
CTLA4	CTLA4	Cytotoxic T-Lymphocyte Associated Protein 4	8	HNSC, LUAD, LUSC
PDCD1	PDCD1	Programmed Cell Death 1
CASPASE9	CASP9	Caspase 9
E2F1	E2F1	E2F Transcription Factor 1
EZH2	EZH2	Enhancer Of Zeste 2 Polycomb Repressive Complex 2 Subunit
KEAP1	KEAP1	Kelch Like ECH Associated Protein 1
LCN2A	LCN2	Lipocalin 2
MACC1	MACC1	MET Transcriptional Regulator MACC1
NRF2	NFE2L2	NFE2 Like BZIP Transcription Factor 2
PARPAB3	PARP1	Poly(ADP-Ribose) Polymerase 1
THYMIDILATESYNTHASE	TYMS	Thymidylate Synthetase
TTF1	NKX2-1	NK2 Homeobox 1
CHROMOGRANINTERM	CHGA	Chromogranin A
CK5	KRT5	Keratin 5
PSI	ND	ND
P63	TP63	Tumor Protein P63
RET_pY905	RET	Ret Proto-Oncogene
SYPTOPHYSIN	SYP	Synaptophysin
Protein	Official name	Extended name	Group	Tumor (n.1)
CA9	CA9	Carbonic Anhydrase 9	9	KIRC
COMPLEXIISUBUNIT30	SDHB	Succinate Dehydrogenase Complex Iron Sulfur Subunit B
GYGGLYCOGENIN1	GYG1	Glycogenin 1
GYS	GYS1	Glycogen Synthase 1
GYS_pS641	GYS1	Glycogen Synthase 1
HIF1ALPHA	HIF1A	Hypoxia Inducible Factor 1 Subunit Alpha
LDHA	LDHA	Lactate Dehydrogenase A
LDHB	LDHB	Lactate Dehydrogenase B
MITOCHONDRIA	MTCO2	Mitochondrially Encoded Cytochrome C Oxidase II
OXPHOSCOMPLEXVSUBUNITB	ATP5B, ATPAF1	ATP Synthase F1 Subunit Beta, ATP Synthase Mitochondrial F1 Complex Assembly Factor 1
PKM2	PKM	Pyruvate Kinase M1/2
PYGB	PYGB	Glycogen Phosphorylase B
PYGBAB2	PYGB	Glycogen Phosphorylase B
PYGL	PYGL	Glycogen Phosphorylase L
PYGM	PYGM	Glycogen Phosphorylase, Muscle Associated

## Sheet: Table S7
Table S7. Kegg pathway enrichment analysis of genes and informs selected by average linkage clustering analysis in all tumor samples. The 7 clusters were identified by Heatmapper tools (Figure 5). The pathway analysis was performed using STRING tool.
Cluster	Genes/isoforms correlated with proteins	gene symbol	#term ID	term description	observed gene count	background gene count	strength	false discovery rate	matching proteins in your network (IDs)	matching proteins in your network (labels)
1	ENST00000206544.8, ENSG00000092096.14, ENST00000354772.7	SLC22A17	hsa01521	EGFR tyrosine kinase inhibitor resistance	4	78	1.75	0.00038	9606.ENSP00000263923,9606.ENSP00000290277,9606.ENSP00000340691,9606.ENSP00000369757	KDR,ARAF,EIF4EBP1,RPS6
			hsa05219	Bladder cancer	2	41	1.72	0.0332	9606.ENSP00000261769,9606.ENSP00000290277	CDH1,ARAF
			hsa04914	Progesterone-mediated oocyte maturation	3	94	1.54	0.0138	9606.ENSP00000229795,9606.ENSP00000256442,9606.ENSP00000290277	MAPK14,CCNB1,ARAF
			hsa04066	HIF-1 signaling pathway	3	106	1.49	0.0146	9606.ENSP00000340691,9606.ENSP00000353224,9606.ENSP00000369757	EIF4EBP1,TFRC,RPS6
			hsa04068	FoxO signaling pathway	3	127	1.41	0.0197	9606.ENSP00000229795,9606.ENSP00000256442,9606.ENSP00000290277	MAPK14,CCNB1,ARAF
			hsa04910	Insulin signaling pathway	3	133	1.39	0.0197	9606.ENSP00000290277,9606.ENSP00000340691,9606.ENSP00000369757	ARAF,EIF4EBP1,RPS6
			hsa05205	Proteoglycans in cancer	4	196	1.35	0.0066	9606.ENSP00000229795,9606.ENSP00000263923,9606.ENSP00000290277,9606.ENSP00000369757	MAPK14,KDR,ARAF,RPS6
			hsa04218	Cellular senescence	3	150	1.34	0.0199	9606.ENSP00000229795,9606.ENSP00000256442,9606.ENSP00000340691	MAPK14,CCNB1,EIF4EBP1
			hsa05130	Pathogenic Escherichia coli infection	3	187	1.24	0.0332	9606.ENSP00000216181,9606.ENSP00000229795,9606.ENSP00000358327	MYH9,MAPK14,CASP7
			hsa04015	Rap1 signaling pathway	3	202	1.21	0.0339	9606.ENSP00000229795,9606.ENSP00000261769,9606.ENSP00000263923	MAPK14,CDH1,KDR
			hsa04151	PI3K-Akt signaling pathway	4	350	1.09	0.0197	9606.ENSP00000263923,9606.ENSP00000340691,9606.ENSP00000364907,9606.ENSP00000369757	KDR,EIF4EBP1,SYK,RPS6
Cluster	Genes/isoforms correlated with proteins	gene symbol	#term ID	term description	observed gene count	background gene count	strength	false discovery rate	matching proteins in your network (IDs)	matching proteins in your network (labels)
2	ENSG00000148346.11, ENST00000277480.6	LCN2
Cluster	Genes/isoforms correlated with proteins	gene symbol	#term ID	term description	observed gene count	background gene count	strength	false discovery rate	matching proteins in your network (IDs)	matching proteins in your network (labels)
3	ENSG00000100985.7, ENST00000372330.3	MMP9	hsa04370	VEGF signaling pathway	2	57	2.06	0.0302	9606.ENSP00000229795,9606.ENSP00000263923	MAPK14,KDR
			hsa04664	Fc epsilon RI signaling pathway	2	66	1.99	0.0302	9606.ENSP00000229795,9606.ENSP00000364907	MAPK14,SYK
			hsa05133	Pertussis	2	74	1.95	0.0302	9606.ENSP00000229795,9606.ENSP00000358327	MAPK14,CASP7
			hsa04914	Progesterone-mediated oocyte maturation	2	94	1.84	0.032	9606.ENSP00000229795,9606.ENSP00000256442	MAPK14,CCNB1
			hsa04625	C-type lectin receptor signaling pathway	2	102	1.81	0.032	9606.ENSP00000229795,9606.ENSP00000364907	MAPK14,SYK
			hsa04668	TNF signaling pathway	2	112	1.77	0.0322	9606.ENSP00000229795,9606.ENSP00000358327	MAPK14,CASP7
			hsa04114	Oocyte meiosis	2	120	1.74	0.0323	9606.ENSP00000229795,9606.ENSP00000256442	MAPK14,CCNB1
			hsa04380	Osteoclast differentiation	2	122	1.73	0.0323	9606.ENSP00000229795,9606.ENSP00000364907	MAPK14,SYK
			hsa04611	Platelet activation	2	122	1.73	0.0323	9606.ENSP00000229795,9606.ENSP00000364907	MAPK14,SYK
			hsa05130	Pathogenic Escherichia coli infection	3	187	1.72	0.008	9606.ENSP00000216181,9606.ENSP00000229795,9606.ENSP00000358327	MYH9,MAPK14,CASP7
			hsa04068	FoxO signaling pathway	2	127	1.71	0.0323	9606.ENSP00000229795,9606.ENSP00000256442	MAPK14,CCNB1
			hsa05418	Fluid shear stress and atherosclerosis	2	130	1.7	0.0323	9606.ENSP00000229795,9606.ENSP00000263923	MAPK14,KDR
			hsa04218	Cellular senescence	2	150	1.64	0.0323	9606.ENSP00000229795,9606.ENSP00000256442	MAPK14,CCNB1
			hsa05152	Tuberculosis	2	168	1.59	0.0357	9606.ENSP00000229795,9606.ENSP00000364907	MAPK14,SYK
			hsa05167	Kaposi sarcoma-associated herpesvirus infection	2	187	1.54	0.0411	9606.ENSP00000229795,9606.ENSP00000364907	MAPK14,SYK
			hsa05169	Epstein-Barr virus infection	2	193	1.53	0.0411	9606.ENSP00000229795,9606.ENSP00000364907	MAPK14,SYK
			hsa05205	Proteoglycans in cancer	2	196	1.52	0.0411	9606.ENSP00000229795,9606.ENSP00000263923	MAPK14,KDR
			hsa04015	Rap1 signaling pathway	2	202	1.51	0.0411	9606.ENSP00000229795,9606.ENSP00000263923	MAPK14,KDR
			hsa05170	Human immunodeficiency virus 1 infection	2	204	1.5	0.0411	9606.ENSP00000229795,9606.ENSP00000256442	MAPK14,CCNB1
			hsa05132	Salmonella infection	2	209	1.49	0.0411	9606.ENSP00000229795,9606.ENSP00000358327	MAPK14,CASP7
Cluster	Genes/isoforms correlated with proteins	gene symbol	#term ID	term description	observed gene count	background gene count	strength	false discovery rate	matching proteins in your network (IDs)	matching proteins in your network (labels)
4	ENSG00000100985.7, ENST00000372330.3	MMP9
Cluster	Genes/isoforms correlated with proteins	gene symbol	#term ID	term description	observed gene count	background gene count	strength	false discovery rate	matching proteins in your network (IDs)	matching proteins in your network (labels)
5	ENST00000206544.8, ENSG00000092096.14, ENST00000354772.7	SLC22A17	hsa05213	Endometrial cancer	7	57	2.38	8.37e-14	9606.ENSP00000215832,9606.ENSP00000227507,9606.ENSP00000263025,9606.ENSP00000263826,9606.ENSP00000288602,9606.ENSP00000375892,9606.ENSP00000451828	MAPK1,CCND1,MAPK3,AKT3,BRAF,AKT2,AKT1
			hsa05216	Thyroid cancer	4	36	2.34	2.21e-08	9606.ENSP00000215832,9606.ENSP00000227507,9606.ENSP00000263025,9606.ENSP00000288602	MAPK1,CCND1,MAPK3,BRAF
			hsa05221	Acute myeloid leukemia	7	66	2.32	1.34e-13	9606.ENSP00000215832,9606.ENSP00000227507,9606.ENSP00000263025,9606.ENSP00000263826,9606.ENSP00000288602,9606.ENSP00000375892,9606.ENSP00000451828	MAPK1,CCND1,MAPK3,AKT3,BRAF,AKT2,AKT1
			hsa05223	Non-small cell lung cancer	7	68	2.3	1.34e-13	9606.ENSP00000215832,9606.ENSP00000227507,9606.ENSP00000263025,9606.ENSP00000263826,9606.ENSP00000288602,9606.ENSP00000375892,9606.ENSP00000451828	MAPK1,CCND1,MAPK3,AKT3,BRAF,AKT2,AKT1
			hsa05214	Glioma	7	72	2.28	1.43e-13	9606.ENSP00000215832,9606.ENSP00000227507,9606.ENSP00000263025,9606.ENSP00000263826,9606.ENSP00000288602,9606.ENSP00000375892,9606.ENSP00000451828	MAPK1,CCND1,MAPK3,AKT3,BRAF,AKT2,AKT1
			hsa05218	Melanoma	7	72	2.28	1.43e-13	9606.ENSP00000215832,9606.ENSP00000227507,9606.ENSP00000263025,9606.ENSP00000263826,9606.ENSP00000288602,9606.ENSP00000375892,9606.ENSP00000451828	MAPK1,CCND1,MAPK3,AKT3,BRAF,AKT2,AKT1
			hsa05219	Bladder cancer	4	41	2.28	3.33e-08	9606.ENSP00000215832,9606.ENSP00000227507,9606.ENSP00000263025,9606.ENSP00000288602	MAPK1,CCND1,MAPK3,BRAF
			hsa05212	Pancreatic cancer	7	73	2.27	1.43e-13	9606.ENSP00000215832,9606.ENSP00000227507,9606.ENSP00000263025,9606.ENSP00000263826,9606.ENSP00000288602,9606.ENSP00000375892,9606.ENSP00000451828	MAPK1,CCND1,MAPK3,AKT3,BRAF,AKT2,AKT1
			hsa05220	Chronic myeloid leukemia	7	75	2.26	1.43e-13	9606.ENSP00000215832,9606.ENSP00000227507,9606.ENSP00000263025,9606.ENSP00000263826,9606.ENSP00000288602,9606.ENSP00000375892,9606.ENSP00000451828	MAPK1,CCND1,MAPK3,AKT3,BRAF,AKT2,AKT1
			hsa05211	Renal cell carcinoma	6	66	2.25	1.11e-11	9606.ENSP00000215832,9606.ENSP00000263025,9606.ENSP00000263826,9606.ENSP00000288602,9606.ENSP00000375892,9606.ENSP00000451828	MAPK1,MAPK3,AKT3,BRAF,AKT2,AKT1
			hsa04917	Prolactin signaling pathway	6	69	2.23	1.35e-11	9606.ENSP00000215832,9606.ENSP00000227507,9606.ENSP00000263025,9606.ENSP00000263826,9606.ENSP00000375892,9606.ENSP00000451828	MAPK1,CCND1,MAPK3,AKT3,AKT2,AKT1
			hsa04370	VEGF signaling pathway	5	57	2.23	9.2e-10	9606.ENSP00000215832,9606.ENSP00000263025,9606.ENSP00000263826,9606.ENSP00000375892,9606.ENSP00000451828	MAPK1,MAPK3,AKT3,AKT2,AKT1
			hsa05210	Colorectal cancer	7	82	2.22	1.89e-13	9606.ENSP00000215832,9606.ENSP00000227507,9606.ENSP00000263025,9606.ENSP00000263826,9606.ENSP00000288602,9606.ENSP00000375892,9606.ENSP00000451828	MAPK1,CCND1,MAPK3,AKT3,BRAF,AKT2,AKT1
			hsa04929	GnRH secretion	5	63	2.19	1.37e-09	9606.ENSP00000215832,9606.ENSP00000263025,9606.ENSP00000263826,9606.ENSP00000375892,9606.ENSP00000451828	MAPK1,MAPK3,AKT3,AKT2,AKT1
			hsa01521	EGFR tyrosine kinase inhibitor resistance	6	78	2.18	2.33e-11	9606.ENSP00000215832,9606.ENSP00000263025,9606.ENSP00000263826,9606.ENSP00000288602,9606.ENSP00000375892,9606.ENSP00000451828	MAPK1,MAPK3,AKT3,BRAF,AKT2,AKT1
			hsa04664	Fc epsilon RI signaling pathway	5	66	2.17	1.66e-09	9606.ENSP00000215832,9606.ENSP00000263025,9606.ENSP00000263826,9606.ENSP00000375892,9606.ENSP00000451828	MAPK1,MAPK3,AKT3,AKT2,AKT1
			hsa01522	Endocrine resistance	7	95	2.16	4.55e-13	9606.ENSP00000215832,9606.ENSP00000227507,9606.ENSP00000263025,9606.ENSP00000263826,9606.ENSP00000288602,9606.ENSP00000375892,9606.ENSP00000451828	MAPK1,CCND1,MAPK3,AKT3,BRAF,AKT2,AKT1
			hsa05215	Prostate cancer	7	96	2.15	4.55e-13	9606.ENSP00000215832,9606.ENSP00000227507,9606.ENSP00000263025,9606.ENSP00000263826,9606.ENSP00000288602,9606.ENSP00000375892,9606.ENSP00000451828	MAPK1,CCND1,MAPK3,AKT3,BRAF,AKT2,AKT1
			hsa04012	ErbB signaling pathway	6	83	2.15	2.91e-11	9606.ENSP00000215832,9606.ENSP00000263025,9606.ENSP00000263826,9606.ENSP00000288602,9606.ENSP00000375892,9606.ENSP00000451828	MAPK1,MAPK3,AKT3,BRAF,AKT2,AKT1
			hsa05230	Central carbon metabolism in cancer	5	69	2.15	2e-09	9606.ENSP00000215832,9606.ENSP00000263025,9606.ENSP00000263826,9606.ENSP00000375892,9606.ENSP00000451828	MAPK1,MAPK3,AKT3,AKT2,AKT1
			hsa01524	Platinum drug resistance	5	70	2.15	2.08e-09	9606.ENSP00000215832,9606.ENSP00000263025,9606.ENSP00000263826,9606.ENSP00000375892,9606.ENSP00000451828	MAPK1,MAPK3,AKT3,AKT2,AKT1
			hsa04973	Carbohydrate digestion and absorption	3	44	2.13	8.03e-06	9606.ENSP00000263826,9606.ENSP00000375892,9606.ENSP00000451828	AKT3,AKT2,AKT1
			hsa04914	Progesterone-mediated oocyte maturation	6	94	2.1	5.73e-11	9606.ENSP00000215832,9606.ENSP00000263025,9606.ENSP00000263826,9606.ENSP00000288602,9606.ENSP00000375892,9606.ENSP00000451828	MAPK1,MAPK3,AKT3,BRAF,AKT2,AKT1
			hsa04662	B cell receptor signaling pathway	5	78	2.1	3.33e-09	9606.ENSP00000215832,9606.ENSP00000263025,9606.ENSP00000263826,9606.ENSP00000375892,9606.ENSP00000451828	MAPK1,MAPK3,AKT3,AKT2,AKT1
			hsa04068	FoxO signaling pathway	8	127	2.09	8.37e-14	9606.ENSP00000215832,9606.ENSP00000227507,9606.ENSP00000263025,9606.ENSP00000263826,9606.ENSP00000288602,9606.ENSP00000324856,9606.ENSP00000375892,9606.ENSP00000451828	MAPK1,CCND1,MAPK3,AKT3,BRAF,STK11,AKT2,AKT1
			hsa04933	AGE-RAGE signaling pathway in diabetic complications	6	98	2.08	7e-11	9606.ENSP00000215832,9606.ENSP00000227507,9606.ENSP00000263025,9606.ENSP00000263826,9606.ENSP00000375892,9606.ENSP00000451828	MAPK1,CCND1,MAPK3,AKT3,AKT2,AKT1
			hsa05235	PD-L1 expression and PD-1 checkpoint pathway in cancer	5	88	2.05	5.42e-09	9606.ENSP00000215832,9606.ENSP00000263025,9606.ENSP00000263826,9606.ENSP00000375892,9606.ENSP00000451828	MAPK1,MAPK3,AKT3,AKT2,AKT1
			hsa04920	Adipocytokine signaling pathway	4	69	2.05	2.11e-07	9606.ENSP00000263826,9606.ENSP00000324856,9606.ENSP00000375892,9606.ENSP00000451828	AKT3,STK11,AKT2,AKT1
			hsa04666	Fc gamma R-mediated phagocytosis	5	90	2.04	5.9e-09	9606.ENSP00000215832,9606.ENSP00000263025,9606.ENSP00000263826,9606.ENSP00000375892,9606.ENSP00000451828	MAPK1,MAPK3,AKT3,AKT2,AKT1
			hsa04923	Regulation of lipolysis in adipocytes	3	54	2.04	1.41e-05	9606.ENSP00000263826,9606.ENSP00000375892,9606.ENSP00000451828	AKT3,AKT2,AKT1
			hsa04960	Aldosterone-regulated sodium reabsorption	2	37	2.02	0.00072	9606.ENSP00000215832,9606.ENSP00000263025	MAPK1,MAPK3
			hsa04722	Neurotrophin signaling pathway	6	114	2.01	1.62e-10	9606.ENSP00000215832,9606.ENSP00000263025,9606.ENSP00000263826,9606.ENSP00000288602,9606.ENSP00000375892,9606.ENSP00000451828	MAPK1,MAPK3,AKT3,BRAF,AKT2,AKT1
			hsa05231	Choline metabolism in cancer	5	96	2.01	7.89e-09	9606.ENSP00000215832,9606.ENSP00000263025,9606.ENSP00000263826,9606.ENSP00000375892,9606.ENSP00000451828	MAPK1,MAPK3,AKT3,AKT2,AKT1
			hsa04730	Long-term depression	3	59	2	1.8e-05	9606.ENSP00000215832,9606.ENSP00000263025,9606.ENSP00000288602	MAPK1,MAPK3,BRAF
			hsa04919	Thyroid hormone signaling pathway	6	119	1.99	2e-10	9606.ENSP00000215832,9606.ENSP00000227507,9606.ENSP00000263025,9606.ENSP00000263826,9606.ENSP00000375892,9606.ENSP00000451828	MAPK1,CCND1,MAPK3,AKT3,AKT2,AKT1
			hsa05142	Chagas disease	5	99	1.99	8.96e-09	9606.ENSP00000215832,9606.ENSP00000263025,9606.ENSP00000263826,9606.ENSP00000375892,9606.ENSP00000451828	MAPK1,MAPK3,AKT3,AKT2,AKT1
			hsa04620	Toll-like receptor signaling pathway	5	101	1.99	9.67e-09	9606.ENSP00000215832,9606.ENSP00000263025,9606.ENSP00000263826,9606.ENSP00000375892,9606.ENSP00000451828	MAPK1,MAPK3,AKT3,AKT2,AKT1
			hsa04660	T cell receptor signaling pathway	5	101	1.99	9.67e-09	9606.ENSP00000215832,9606.ENSP00000263025,9606.ENSP00000263826,9606.ENSP00000375892,9606.ENSP00000451828	MAPK1,MAPK3,AKT3,AKT2,AKT1
			hsa05224	Breast cancer	7	145	1.98	6.29e-12	9606.ENSP00000215832,9606.ENSP00000227507,9606.ENSP00000263025,9606.ENSP00000263826,9606.ENSP00000288602,9606.ENSP00000375892,9606.ENSP00000451828	MAPK1,CCND1,MAPK3,AKT3,BRAF,AKT2,AKT1
			hsa05226	Gastric cancer	7	144	1.98	6.29e-12	9606.ENSP00000215832,9606.ENSP00000227507,9606.ENSP00000263025,9606.ENSP00000263826,9606.ENSP00000288602,9606.ENSP00000375892,9606.ENSP00000451828	MAPK1,CCND1,MAPK3,AKT3,BRAF,AKT2,AKT1
			hsa04625	C-type lectin receptor signaling pathway	5	102	1.98	9.67e-09	9606.ENSP00000215832,9606.ENSP00000263025,9606.ENSP00000263826,9606.ENSP00000375892,9606.ENSP00000451828	MAPK1,MAPK3,AKT3,AKT2,AKT1
			hsa04213	Longevity regulating pathway - multiple species	3	61	1.98	1.96e-05	9606.ENSP00000263826,9606.ENSP00000375892,9606.ENSP00000451828	AKT3,AKT2,AKT1
			hsa05145	Toxoplasmosis	5	105	1.97	1.08e-08	9606.ENSP00000215832,9606.ENSP00000263025,9606.ENSP00000263826,9606.ENSP00000375892,9606.ENSP00000451828	MAPK1,MAPK3,AKT3,AKT2,AKT1
			hsa04066	HIF-1 signaling pathway	5	106	1.97	1.11e-08	9606.ENSP00000215832,9606.ENSP00000263025,9606.ENSP00000263826,9606.ENSP00000375892,9606.ENSP00000451828	MAPK1,MAPK3,AKT3,AKT2,AKT1
			hsa04150	mTOR signaling pathway	7	151	1.96	7.44e-12	9606.ENSP00000215832,9606.ENSP00000263025,9606.ENSP00000263826,9606.ENSP00000288602,9606.ENSP00000324856,9606.ENSP00000375892,9606.ENSP00000451828	MAPK1,MAPK3,AKT3,BRAF,STK11,AKT2,AKT1
			hsa04140	Autophagy - animal	6	130	1.96	3.23e-10	9606.ENSP00000215832,9606.ENSP00000263025,9606.ENSP00000263826,9606.ENSP00000324856,9606.ENSP00000375892,9606.ENSP00000451828	MAPK1,MAPK3,AKT3,STK11,AKT2,AKT1
			hsa04720	Long-term potentiation	3	64	1.96	2.23e-05	9606.ENSP00000215832,9606.ENSP00000263025,9606.ENSP00000288602	MAPK1,MAPK3,BRAF
			hsa04371	Apelin signaling pathway	6	131	1.95	3.27e-10	9606.ENSP00000215832,9606.ENSP00000227507,9606.ENSP00000263025,9606.ENSP00000263826,9606.ENSP00000375892,9606.ENSP00000451828	MAPK1,CCND1,MAPK3,AKT3,AKT2,AKT1
			hsa04910	Insulin signaling pathway	6	133	1.95	3.45e-10	9606.ENSP00000215832,9606.ENSP00000263025,9606.ENSP00000263826,9606.ENSP00000288602,9606.ENSP00000375892,9606.ENSP00000451828	MAPK1,MAPK3,AKT3,BRAF,AKT2,AKT1
			hsa04725	Cholinergic synapse	5	110	1.95	1.3e-08	9606.ENSP00000215832,9606.ENSP00000263025,9606.ENSP00000263826,9606.ENSP00000375892,9606.ENSP00000451828	MAPK1,MAPK3,AKT3,AKT2,AKT1
			hsa04211	Longevity regulating pathway	4	87	1.95	4.97e-07	9606.ENSP00000263826,9606.ENSP00000324856,9606.ENSP00000375892,9606.ENSP00000451828	AKT3,STK11,AKT2,AKT1
			hsa05160	Hepatitis C	7	156	1.94	8.67e-12	9606.ENSP00000215832,9606.ENSP00000227507,9606.ENSP00000263025,9606.ENSP00000263826,9606.ENSP00000288602,9606.ENSP00000375892,9606.ENSP00000451828	MAPK1,CCND1,MAPK3,AKT3,BRAF,AKT2,AKT1
			hsa04668	TNF signaling pathway	5	112	1.94	1.4e-08	9606.ENSP00000215832,9606.ENSP00000263025,9606.ENSP00000263826,9606.ENSP00000375892,9606.ENSP00000451828	MAPK1,MAPK3,AKT3,AKT2,AKT1
			hsa05225	Hepatocellular carcinoma	7	160	1.93	9.66e-12	9606.ENSP00000215832,9606.ENSP00000227507,9606.ENSP00000263025,9606.ENSP00000263826,9606.ENSP00000288602,9606.ENSP00000375892,9606.ENSP00000451828	MAPK1,CCND1,MAPK3,AKT3,BRAF,AKT2,AKT1
			hsa04071	Sphingolipid signaling pathway	5	116	1.93	1.63e-08	9606.ENSP00000215832,9606.ENSP00000263025,9606.ENSP00000263826,9606.ENSP00000375892,9606.ENSP00000451828	MAPK1,MAPK3,AKT3,AKT2,AKT1
			hsa05222	Small cell lung cancer	4	92	1.93	6.1e-07	9606.ENSP00000227507,9606.ENSP00000263826,9606.ENSP00000375892,9606.ENSP00000451828	CCND1,AKT3,AKT2,AKT1
			hsa04930	Type II diabetes mellitus	2	46	1.93	0.0011	9606.ENSP00000215832,9606.ENSP00000263025	MAPK1,MAPK3
			hsa04935	Growth hormone synthesis, secretion and action	5	118	1.92	1.71e-08	9606.ENSP00000215832,9606.ENSP00000263025,9606.ENSP00000263826,9606.ENSP00000375892,9606.ENSP00000451828	MAPK1,MAPK3,AKT3,AKT2,AKT1
			hsa04152	AMPK signaling pathway	5	120	1.91	1.82e-08	9606.ENSP00000227507,9606.ENSP00000263826,9606.ENSP00000324856,9606.ENSP00000375892,9606.ENSP00000451828	CCND1,AKT3,STK11,AKT2,AKT1
			hsa04380	Osteoclast differentiation	5	122	1.9	1.94e-08	9606.ENSP00000215832,9606.ENSP00000263025,9606.ENSP00000263826,9606.ENSP00000375892,9606.ENSP00000451828	MAPK1,MAPK3,AKT3,AKT2,AKT1
			hsa04611	Platelet activation	5	122	1.9	1.94e-08	9606.ENSP00000215832,9606.ENSP00000263025,9606.ENSP00000263826,9606.ENSP00000375892,9606.ENSP00000451828	MAPK1,MAPK3,AKT3,AKT2,AKT1
			hsa04218	Cellular senescence	6	150	1.89	6.75e-10	9606.ENSP00000215832,9606.ENSP00000227507,9606.ENSP00000263025,9606.ENSP00000263826,9606.ENSP00000375892,9606.ENSP00000451828	MAPK1,CCND1,MAPK3,AKT3,AKT2,AKT1
			hsa05135	Yersinia infection	5	125	1.89	2.11e-08	9606.ENSP00000215832,9606.ENSP00000263025,9606.ENSP00000263826,9606.ENSP00000375892,9606.ENSP00000451828	MAPK1,MAPK3,AKT3,AKT2,AKT1
			hsa04926	Relaxin signaling pathway	5	128	1.88	2.3e-08	9606.ENSP00000215832,9606.ENSP00000263025,9606.ENSP00000263826,9606.ENSP00000375892,9606.ENSP00000451828	MAPK1,MAPK3,AKT3,AKT2,AKT1
			hsa04062	Chemokine signaling pathway	7	186	1.87	2.27e-11	9606.ENSP00000215832,9606.ENSP00000263025,9606.ENSP00000263826,9606.ENSP00000288602,9606.ENSP00000361009,9606.ENSP00000375892,9606.ENSP00000451828	MAPK1,MAPK3,AKT3,BRAF,PREX1,AKT2,AKT1
			hsa05161	Hepatitis B	6	159	1.87	9.2e-10	9606.ENSP00000215832,9606.ENSP00000263025,9606.ENSP00000263826,9606.ENSP00000288602,9606.ENSP00000375892,9606.ENSP00000451828	MAPK1,MAPK3,AKT3,BRAF,AKT2,AKT1
			hsa04210	Apoptosis	5	132	1.87	2.63e-08	9606.ENSP00000215832,9606.ENSP00000263025,9606.ENSP00000263826,9606.ENSP00000375892,9606.ENSP00000451828	MAPK1,MAPK3,AKT3,AKT2,AKT1
			hsa04915	Estrogen signaling pathway	5	133	1.87	2.69e-08	9606.ENSP00000215832,9606.ENSP00000263025,9606.ENSP00000263826,9606.ENSP00000375892,9606.ENSP00000451828	MAPK1,MAPK3,AKT3,AKT2,AKT1
			hsa05167	Kaposi sarcoma-associated herpesvirus infection	7	187	1.86	2.27e-11	9606.ENSP00000215832,9606.ENSP00000227507,9606.ENSP00000263025,9606.ENSP00000263826,9606.ENSP00000361009,9606.ENSP00000375892,9606.ENSP00000451828	MAPK1,CCND1,MAPK3,AKT3,PREX1,AKT2,AKT1
			hsa05205	Proteoglycans in cancer	7	196	1.84	2.8e-11	9606.ENSP00000215832,9606.ENSP00000227507,9606.ENSP00000263025,9606.ENSP00000263826,9606.ENSP00000288602,9606.ENSP00000375892,9606.ENSP00000451828	MAPK1,CCND1,MAPK3,AKT3,BRAF,AKT2,AKT1
			hsa04510	Focal adhesion	7	198	1.84	2.87e-11	9606.ENSP00000215832,9606.ENSP00000227507,9606.ENSP00000263025,9606.ENSP00000263826,9606.ENSP00000288602,9606.ENSP00000375892,9606.ENSP00000451828	MAPK1,CCND1,MAPK3,AKT3,BRAF,AKT2,AKT1
			hsa04550	Signaling pathways regulating pluripotency of stem cells	5	140	1.84	3.33e-08	9606.ENSP00000215832,9606.ENSP00000263025,9606.ENSP00000263826,9606.ENSP00000375892,9606.ENSP00000451828	MAPK1,MAPK3,AKT3,AKT2,AKT1
			hsa04072	Phospholipase D signaling pathway	5	147	1.82	4.13e-08	9606.ENSP00000215832,9606.ENSP00000263025,9606.ENSP00000263826,9606.ENSP00000375892,9606.ENSP00000451828	MAPK1,MAPK3,AKT3,AKT2,AKT1
			hsa04261	Adrenergic signaling in cardiomyocytes	5	147	1.82	4.13e-08	9606.ENSP00000215832,9606.ENSP00000263025,9606.ENSP00000263826,9606.ENSP00000375892,9606.ENSP00000451828	MAPK1,MAPK3,AKT3,AKT2,AKT1
			hsa04022	cGMP-PKG signaling pathway	5	162	1.78	6.36e-08	9606.ENSP00000215832,9606.ENSP00000263025,9606.ENSP00000263826,9606.ENSP00000375892,9606.ENSP00000451828	MAPK1,MAPK3,AKT3,AKT2,AKT1
			hsa05164	Influenza A	5	165	1.77	6.86e-08	9606.ENSP00000215832,9606.ENSP00000263025,9606.ENSP00000263826,9606.ENSP00000375892,9606.ENSP00000451828	MAPK1,MAPK3,AKT3,AKT2,AKT1
			hsa05152	Tuberculosis	5	168	1.77	7.39e-08	9606.ENSP00000215832,9606.ENSP00000263025,9606.ENSP00000263826,9606.ENSP00000375892,9606.ENSP00000451828	MAPK1,MAPK3,AKT3,AKT2,AKT1
			hsa04520	Adherens junction	2	67	1.77	0.0022	9606.ENSP00000215832,9606.ENSP00000263025	MAPK1,MAPK3
			hsa04015	Rap1 signaling pathway	6	202	1.76	3.08e-09	9606.ENSP00000215832,9606.ENSP00000263025,9606.ENSP00000263826,9606.ENSP00000288602,9606.ENSP00000375892,9606.ENSP00000451828	MAPK1,MAPK3,AKT3,BRAF,AKT2,AKT1
			hsa04922	Glucagon signaling pathway	3	101	1.76	8.3e-05	9606.ENSP00000263826,9606.ENSP00000375892,9606.ENSP00000451828	AKT3,AKT2,AKT1
			hsa04928	Parathyroid hormone synthesis, secretion and action	3	103	1.76	8.7e-05	9606.ENSP00000215832,9606.ENSP00000263025,9606.ENSP00000288602	MAPK1,MAPK3,BRAF
			hsa04024	cAMP signaling pathway	6	208	1.75	3.48e-09	9606.ENSP00000215832,9606.ENSP00000263025,9606.ENSP00000263826,9606.ENSP00000288602,9606.ENSP00000375892,9606.ENSP00000451828	MAPK1,MAPK3,AKT3,BRAF,AKT2,AKT1
			hsa05166	Human T-cell leukemia virus 1 infection	6	211	1.75	3.7e-09	9606.ENSP00000215832,9606.ENSP00000227507,9606.ENSP00000263025,9606.ENSP00000263826,9606.ENSP00000375892,9606.ENSP00000451828	MAPK1,CCND1,MAPK3,AKT3,AKT2,AKT1
			hsa05162	Measles	4	138	1.75	2.91e-06	9606.ENSP00000227507,9606.ENSP00000263826,9606.ENSP00000375892,9606.ENSP00000451828	CCND1,AKT3,AKT2,AKT1
			hsa05140	Leishmaniasis	2	70	1.75	0.0024	9606.ENSP00000215832,9606.ENSP00000263025	MAPK1,MAPK3
			hsa04931	Insulin resistance	3	107	1.74	9.62e-05	9606.ENSP00000263826,9606.ENSP00000375892,9606.ENSP00000451828	AKT3,AKT2,AKT1
			hsa04726	Serotonergic synapse	3	108	1.74	9.78e-05	9606.ENSP00000215832,9606.ENSP00000263025,9606.ENSP00000288602	MAPK1,MAPK3,BRAF
			hsa05163	Human cytomegalovirus infection	6	218	1.73	4.38e-09	9606.ENSP00000215832,9606.ENSP00000227507,9606.ENSP00000263025,9606.ENSP00000263826,9606.ENSP00000375892,9606.ENSP00000451828	MAPK1,CCND1,MAPK3,AKT3,AKT2,AKT1
			hsa05133	Pertussis	2	74	1.72	0.0027	9606.ENSP00000215832,9606.ENSP00000263025	MAPK1,MAPK3
			hsa04934	Cushing syndrome	4	153	1.71	4.3e-06	9606.ENSP00000215832,9606.ENSP00000227507,9606.ENSP00000263025,9606.ENSP00000288602	MAPK1,CCND1,MAPK3,BRAF
			hsa04630	JAK-STAT signaling pathway	4	160	1.69	5.06e-06	9606.ENSP00000227507,9606.ENSP00000263826,9606.ENSP00000375892,9606.ENSP00000451828	CCND1,AKT3,AKT2,AKT1
			hsa04650	Natural killer cell mediated cytotoxicity	3	121	1.69	0.00013	9606.ENSP00000215832,9606.ENSP00000263025,9606.ENSP00000288602	MAPK1,MAPK3,BRAF
			hsa05170	Human immunodeficiency virus 1 infection	5	204	1.68	1.88e-07	9606.ENSP00000215832,9606.ENSP00000263025,9606.ENSP00000263826,9606.ENSP00000375892,9606.ENSP00000451828	MAPK1,MAPK3,AKT3,AKT2,AKT1
			hsa05132	Salmonella infection	5	209	1.67	2.09e-07	9606.ENSP00000215832,9606.ENSP00000263025,9606.ENSP00000263826,9606.ENSP00000375892,9606.ENSP00000451828	MAPK1,MAPK3,AKT3,AKT2,AKT1
			hsa04728	Dopaminergic synapse	3	128	1.66	0.00016	9606.ENSP00000263826,9606.ENSP00000375892,9606.ENSP00000451828	AKT3,AKT2,AKT1
			hsa05131	Shigellosis	5	218	1.65	2.5e-07	9606.ENSP00000215832,9606.ENSP00000263025,9606.ENSP00000263826,9606.ENSP00000375892,9606.ENSP00000451828	MAPK1,MAPK3,AKT3,AKT2,AKT1
			hsa05418	Fluid shear stress and atherosclerosis	3	130	1.65	0.00016	9606.ENSP00000263826,9606.ENSP00000375892,9606.ENSP00000451828	AKT3,AKT2,AKT1
			hsa04540	Gap junction	2	87	1.65	0.0036	9606.ENSP00000215832,9606.ENSP00000263025	MAPK1,MAPK3
			hsa04658	Th1 and Th2 cell differentiation	2	87	1.65	0.0036	9606.ENSP00000215832,9606.ENSP00000263025	MAPK1,MAPK3
			hsa04014	Ras signaling pathway	5	226	1.64	2.95e-07	9606.ENSP00000215832,9606.ENSP00000263025,9606.ENSP00000263826,9606.ENSP00000375892,9606.ENSP00000451828	MAPK1,MAPK3,AKT3,AKT2,AKT1
			hsa04270	Vascular smooth muscle contraction	3	133	1.64	0.00017	9606.ENSP00000215832,9606.ENSP00000263025,9606.ENSP00000288602	MAPK1,MAPK3,BRAF
			hsa05017	Spinocerebellar ataxia	3	135	1.64	0.00018	9606.ENSP00000263826,9606.ENSP00000375892,9606.ENSP00000451828	AKT3,AKT2,AKT1
			hsa04912	GnRH signaling pathway	2	89	1.64	0.0037	9606.ENSP00000215832,9606.ENSP00000263025	MAPK1,MAPK3
			hsa04350	TGF-beta signaling pathway	2	91	1.63	0.0038	9606.ENSP00000215832,9606.ENSP00000263025	MAPK1,MAPK3
			hsa04657	IL-17 signaling pathway	2	92	1.63	0.0039	9606.ENSP00000215832,9606.ENSP00000263025	MAPK1,MAPK3
			hsa04713	Circadian entrainment	2	92	1.63	0.0039	9606.ENSP00000215832,9606.ENSP00000263025	MAPK1,MAPK3
			hsa04010	MAPK signaling pathway	6	288	1.61	1.7e-08	9606.ENSP00000215832,9606.ENSP00000263025,9606.ENSP00000263826,9606.ENSP00000288602,9606.ENSP00000375892,9606.ENSP00000451828	MAPK1,MAPK3,AKT3,BRAF,AKT2,AKT1
			hsa05169	Epstein-Barr virus infection	4	193	1.61	1.03e-05	9606.ENSP00000227507,9606.ENSP00000263826,9606.ENSP00000375892,9606.ENSP00000451828	CCND1,AKT3,AKT2,AKT1
			hsa05034	Alcoholism	3	144	1.61	0.00021	9606.ENSP00000215832,9606.ENSP00000263025,9606.ENSP00000288602	MAPK1,MAPK3,BRAF
			hsa04916	Melanogenesis	2	95	1.61	0.0041	9606.ENSP00000215832,9606.ENSP00000263025	MAPK1,MAPK3
			hsa04921	Oxytocin signaling pathway	3	149	1.6	0.00023	9606.ENSP00000215832,9606.ENSP00000227507,9606.ENSP00000263025	MAPK1,CCND1,MAPK3
			hsa04932	Non-alcoholic fatty liver disease	3	148	1.6	0.00023	9606.ENSP00000263826,9606.ENSP00000375892,9606.ENSP00000451828	AKT3,AKT2,AKT1
			hsa04151	PI3K-Akt signaling pathway	7	350	1.59	9.4e-10	9606.ENSP00000215832,9606.ENSP00000227507,9606.ENSP00000263025,9606.ENSP00000263826,9606.ENSP00000324856,9606.ENSP00000375892,9606.ENSP00000451828	MAPK1,CCND1,MAPK3,AKT3,STK11,AKT2,AKT1
			hsa04659	Th17 cell differentiation	2	101	1.59	0.0045	9606.ENSP00000215832,9606.ENSP00000263025	MAPK1,MAPK3
			hsa05165	Human papillomavirus infection	6	325	1.56	2.96e-08	9606.ENSP00000215832,9606.ENSP00000227507,9606.ENSP00000263025,9606.ENSP00000263826,9606.ENSP00000375892,9606.ENSP00000451828	MAPK1,CCND1,MAPK3,AKT3,AKT2,AKT1
			hsa05206	MicroRNAs in cancer	3	160	1.56	0.00028	9606.ENSP00000215832,9606.ENSP00000227507,9606.ENSP00000263025	MAPK1,CCND1,MAPK3
			hsa04724	Glutamatergic synapse	2	111	1.55	0.0054	9606.ENSP00000215832,9606.ENSP00000263025	MAPK1,MAPK3
			hsa05010	Alzheimer disease	6	355	1.52	4.63e-08	9606.ENSP00000215832,9606.ENSP00000263025,9606.ENSP00000263826,9606.ENSP00000288602,9606.ENSP00000375892,9606.ENSP00000451828	MAPK1,MAPK3,AKT3,BRAF,AKT2,AKT1
			hsa05203	Viral carcinogenesis	3	182	1.51	0.00041	9606.ENSP00000215832,9606.ENSP00000227507,9606.ENSP00000263025	MAPK1,CCND1,MAPK3
			hsa04114	Oocyte meiosis	2	120	1.51	0.0062	9606.ENSP00000215832,9606.ENSP00000263025	MAPK1,MAPK3
			hsa04810	Regulation of actin cytoskeleton	3	209	1.45	0.0006	9606.ENSP00000215832,9606.ENSP00000263025,9606.ENSP00000288602	MAPK1,MAPK3,BRAF
			hsa04723	Retrograde endocannabinoid signaling	2	145	1.43	0.0089	9606.ENSP00000215832,9606.ENSP00000263025	MAPK1,MAPK3
			hsa05200	Pathways in cancer	7	517	1.42	9.67e-09	9606.ENSP00000215832,9606.ENSP00000227507,9606.ENSP00000263025,9606.ENSP00000263826,9606.ENSP00000288602,9606.ENSP00000375892,9606.ENSP00000451828	MAPK1,CCND1,MAPK3,AKT3,BRAF,AKT2,AKT1
			hsa04530	Tight junction	2	156	1.4	0.0101	9606.ENSP00000227507,9606.ENSP00000324856	CCND1,STK11
			hsa04621	NOD-like receptor signaling pathway	2	174	1.35	0.0124	9606.ENSP00000215832,9606.ENSP00000263025	MAPK1,MAPK3
			hsa04360	Axon guidance	2	177	1.34	0.0127	9606.ENSP00000215832,9606.ENSP00000263025	MAPK1,MAPK3
			hsa05130	Pathogenic Escherichia coli infection	2	187	1.32	0.0141	9606.ENSP00000215832,9606.ENSP00000263025	MAPK1,MAPK3
			hsa05020	Prion disease	2	265	1.17	0.0273	9606.ENSP00000215832,9606.ENSP00000263025	MAPK1,MAPK3
			hsa05168	Herpes simplex virus 1 infection	3	479	1.09	0.0058	9606.ENSP00000263826,9606.ENSP00000375892,9606.ENSP00000451828	AKT3,AKT2,AKT1
Cluster	Genes/isoforms correlated with proteins	gene symbol	#term ID	term description	observed gene count	background gene count	strength	false discovery rate	matching proteins in your network (IDs)	matching proteins in your network (labels)
6	ENST00000206544.8, ENSG00000092096.14, ENST00000354772.7 ENSG00000100985.7, ENST00000372330.3	SLC22A17 MMP9	hsa04960	Aldosterone-regulated sodium reabsorption	4	37	2.28	1.36e-07	9606.ENSP00000215832,9606.ENSP00000305355,9606.ENSP00000344220,9606.ENSP00000408695	MAPK1,PRKCB,PDPK1,PRKCA
			hsa04930	Type II diabetes mellitus	4	46	2.19	2.93e-07	9606.ENSP00000215832,9606.ENSP00000354558,9606.ENSP00000378217,9606.ENSP00000378974	MAPK1,MTOR,PRKCD,MAPK8
			hsa05231	Choline metabolism in cancer	8	96	2.17	3.56e-14	9606.ENSP00000215832,9606.ENSP00000219476,9606.ENSP00000225577,9606.ENSP00000305355,9606.ENSP00000344220,9606.ENSP00000354558,9606.ENSP00000378974,9606.ENSP00000408695	MAPK1,TSC2,RPS6KB1,PRKCB,PDPK1,MTOR,MAPK8,PRKCA
			hsa04012	ErbB signaling pathway	6	83	2.11	3.83e-10	9606.ENSP00000215832,9606.ENSP00000225577,9606.ENSP00000305355,9606.ENSP00000354558,9606.ENSP00000378974,9606.ENSP00000408695	MAPK1,RPS6KB1,PRKCB,MTOR,MAPK8,PRKCA
			hsa01521	EGFR tyrosine kinase inhibitor resistance	5	78	2.06	2.81e-08	9606.ENSP00000215832,9606.ENSP00000225577,9606.ENSP00000305355,9606.ENSP00000354558,9606.ENSP00000408695	MAPK1,RPS6KB1,PRKCB,MTOR,PRKCA
			hsa04664	Fc epsilon RI signaling pathway	4	66	2.03	1e-06	9606.ENSP00000215832,9606.ENSP00000344220,9606.ENSP00000378974,9606.ENSP00000408695	MAPK1,PDPK1,MAPK8,PRKCA
			hsa05223	Non-small cell lung cancer	4	68	2.02	1.03e-06	9606.ENSP00000215832,9606.ENSP00000305355,9606.ENSP00000344220,9606.ENSP00000408695	MAPK1,PRKCB,PDPK1,PRKCA
			hsa04931	Insulin resistance	6	107	2	1.33e-09	9606.ENSP00000225577,9606.ENSP00000305355,9606.ENSP00000344220,9606.ENSP00000354558,9606.ENSP00000378217,9606.ENSP00000378974	RPS6KB1,PRKCB,PDPK1,MTOR,PRKCD,MAPK8
			hsa04912	GnRH signaling pathway	5	89	2	3.92e-08	9606.ENSP00000215832,9606.ENSP00000305355,9606.ENSP00000378217,9606.ENSP00000378974,9606.ENSP00000408695	MAPK1,PRKCB,PRKCD,MAPK8,PRKCA
			hsa04666	Fc gamma R-mediated phagocytosis	5	90	1.99	3.92e-08	9606.ENSP00000215832,9606.ENSP00000225577,9606.ENSP00000305355,9606.ENSP00000378217,9606.ENSP00000408695	MAPK1,RPS6KB1,PRKCB,PRKCD,PRKCA
			hsa05214	Glioma	4	72	1.99	1.23e-06	9606.ENSP00000215832,9606.ENSP00000305355,9606.ENSP00000354558,9606.ENSP00000408695	MAPK1,PRKCB,MTOR,PRKCA
			hsa05212	Pancreatic cancer	4	73	1.99	1.25e-06	9606.ENSP00000215832,9606.ENSP00000225577,9606.ENSP00000354558,9606.ENSP00000378974	MAPK1,RPS6KB1,MTOR,MAPK8
			hsa05143	African trypanosomiasis	2	36	1.99	0.0011	9606.ENSP00000305355,9606.ENSP00000408695	PRKCB,PRKCA
			hsa04140	Autophagy - animal	7	130	1.98	5.15e-11	9606.ENSP00000215832,9606.ENSP00000219476,9606.ENSP00000225577,9606.ENSP00000344220,9606.ENSP00000354558,9606.ENSP00000378217,9606.ENSP00000378974	MAPK1,TSC2,RPS6KB1,PDPK1,MTOR,PRKCD,MAPK8
			hsa04370	VEGF signaling pathway	3	57	1.97	4.8e-05	9606.ENSP00000215832,9606.ENSP00000305355,9606.ENSP00000408695	MAPK1,PRKCB,PRKCA
			hsa04933	AGE-RAGE signaling pathway in diabetic complications	5	98	1.96	5.34e-08	9606.ENSP00000215832,9606.ENSP00000305355,9606.ENSP00000378217,9606.ENSP00000378974,9606.ENSP00000408695	MAPK1,PRKCB,PRKCD,MAPK8,PRKCA
			hsa04730	Long-term depression	3	59	1.96	5.18e-05	9606.ENSP00000215832,9606.ENSP00000305355,9606.ENSP00000408695	MAPK1,PRKCB,PRKCA
			hsa04919	Thyroid hormone signaling pathway	6	119	1.95	2.04e-09	9606.ENSP00000215832,9606.ENSP00000219476,9606.ENSP00000305355,9606.ENSP00000344220,9606.ENSP00000354558,9606.ENSP00000408695	MAPK1,TSC2,PRKCB,PDPK1,MTOR,PRKCA
			hsa05210	Colorectal cancer	4	82	1.94	1.81e-06	9606.ENSP00000215832,9606.ENSP00000225577,9606.ENSP00000354558,9606.ENSP00000378974	MAPK1,RPS6KB1,MTOR,MAPK8
			hsa04929	GnRH secretion	3	63	1.93	5.98e-05	9606.ENSP00000215832,9606.ENSP00000305355,9606.ENSP00000408695	MAPK1,PRKCB,PRKCA
			hsa04150	mTOR signaling pathway	7	151	1.92	9.48e-11	9606.ENSP00000215832,9606.ENSP00000219476,9606.ENSP00000225577,9606.ENSP00000305355,9606.ENSP00000344220,9606.ENSP00000354558,9606.ENSP00000408695	MAPK1,TSC2,RPS6KB1,PRKCB,PDPK1,MTOR,PRKCA
			hsa04066	HIF-1 signaling pathway	5	106	1.92	7.28e-08	9606.ENSP00000215832,9606.ENSP00000225577,9606.ENSP00000305355,9606.ENSP00000354558,9606.ENSP00000408695	MAPK1,RPS6KB1,PRKCB,MTOR,PRKCA
			hsa04720	Long-term potentiation	3	64	1.92	6.12e-05	9606.ENSP00000215832,9606.ENSP00000305355,9606.ENSP00000408695	MAPK1,PRKCB,PRKCA
			hsa04540	Gap junction	4	87	1.91	2.2e-06	9606.ENSP00000215832,9606.ENSP00000305355,9606.ENSP00000336799,9606.ENSP00000408695	MAPK1,PRKCB,TUBA1B,PRKCA
			hsa05221	Acute myeloid leukemia	3	66	1.91	6.54e-05	9606.ENSP00000215832,9606.ENSP00000225577,9606.ENSP00000354558	MAPK1,RPS6KB1,MTOR
			hsa04910	Insulin signaling pathway	6	133	1.9	3.34e-09	9606.ENSP00000215832,9606.ENSP00000219476,9606.ENSP00000225577,9606.ENSP00000344220,9606.ENSP00000354558,9606.ENSP00000378974	MAPK1,TSC2,RPS6KB1,PDPK1,MTOR,MAPK8
			hsa04071	Sphingolipid signaling pathway	5	116	1.88	1.06e-07	9606.ENSP00000215832,9606.ENSP00000305355,9606.ENSP00000344220,9606.ENSP00000378974,9606.ENSP00000408695	MAPK1,PRKCB,PDPK1,MAPK8,PRKCA
			hsa04935	Growth hormone synthesis, secretion and action	5	118	1.88	1.08e-07	9606.ENSP00000215832,9606.ENSP00000305355,9606.ENSP00000354558,9606.ENSP00000378974,9606.ENSP00000408695	MAPK1,PRKCB,MTOR,MAPK8,PRKCA
			hsa04750	Inflammatory mediator regulation of TRP channels	4	94	1.88	2.78e-06	9606.ENSP00000305355,9606.ENSP00000378217,9606.ENSP00000378974,9606.ENSP00000408695	PRKCB,PRKCD,MAPK8,PRKCA
			hsa01522	Endocrine resistance	4	95	1.87	2.8e-06	9606.ENSP00000215832,9606.ENSP00000225577,9606.ENSP00000354558,9606.ENSP00000378974	MAPK1,RPS6KB1,MTOR,MAPK8
			hsa04961	Endocrine and other factor-regulated calcium reabsorption	2	53	1.83	0.0023	9606.ENSP00000305355,9606.ENSP00000408695	PRKCB,PRKCA
			hsa04722	Neurotrophin signaling pathway	4	114	1.8	5.51e-06	9606.ENSP00000215832,9606.ENSP00000344220,9606.ENSP00000378217,9606.ENSP00000378974	MAPK1,PDPK1,PRKCD,MAPK8
			hsa05213	Endometrial cancer	2	57	1.8	0.0026	9606.ENSP00000215832,9606.ENSP00000344220	MAPK1,PDPK1
			hsa04211	Longevity regulating pathway	3	87	1.79	0.00014	9606.ENSP00000219476,9606.ENSP00000225577,9606.ENSP00000354558	TSC2,RPS6KB1,MTOR
			hsa05235	PD-L1 expression and PD-1 checkpoint pathway in cancer	3	88	1.78	0.00014	9606.ENSP00000215832,9606.ENSP00000225577,9606.ENSP00000354558	MAPK1,RPS6KB1,MTOR
			hsa04152	AMPK signaling pathway	4	120	1.77	6.53e-06	9606.ENSP00000219476,9606.ENSP00000225577,9606.ENSP00000344220,9606.ENSP00000354558	TSC2,RPS6KB1,PDPK1,MTOR
			hsa04213	Longevity regulating pathway - multiple species	2	61	1.77	0.0029	9606.ENSP00000225577,9606.ENSP00000354558	RPS6KB1,MTOR
			hsa04713	Circadian entrainment	3	92	1.76	0.00016	9606.ENSP00000215832,9606.ENSP00000305355,9606.ENSP00000408695	MAPK1,PRKCB,PRKCA
			hsa04916	Melanogenesis	3	95	1.75	0.00017	9606.ENSP00000215832,9606.ENSP00000305355,9606.ENSP00000408695	MAPK1,PRKCB,PRKCA
			hsa05205	Proteoglycans in cancer	6	196	1.74	2.81e-08	9606.ENSP00000215832,9606.ENSP00000225577,9606.ENSP00000305355,9606.ENSP00000344220,9606.ENSP00000354558,9606.ENSP00000408695	MAPK1,RPS6KB1,PRKCB,PDPK1,MTOR,PRKCA
			hsa05225	Hepatocellular carcinoma	5	160	1.74	3.84e-07	9606.ENSP00000215832,9606.ENSP00000225577,9606.ENSP00000305355,9606.ENSP00000354558,9606.ENSP00000408695	MAPK1,RPS6KB1,PRKCB,MTOR,PRKCA
			hsa05215	Prostate cancer	3	96	1.74	0.00017	9606.ENSP00000215832,9606.ENSP00000344220,9606.ENSP00000354558	MAPK1,PDPK1,MTOR
			hsa04210	Apoptosis	4	132	1.73	9.18e-06	9606.ENSP00000215832,9606.ENSP00000336799,9606.ENSP00000344220,9606.ENSP00000378974	MAPK1,TUBA1B,PDPK1,MAPK8
			hsa04270	Vascular smooth muscle contraction	4	133	1.73	9.2e-06	9606.ENSP00000215832,9606.ENSP00000305355,9606.ENSP00000378217,9606.ENSP00000408695	MAPK1,PRKCB,PRKCD,PRKCA
			hsa05031	Amphetamine addiction	2	66	1.73	0.0033	9606.ENSP00000305355,9606.ENSP00000408695	PRKCB,PRKCA
			hsa05170	Human immunodeficiency virus 1 infection	6	204	1.72	2.85e-08	9606.ENSP00000215832,9606.ENSP00000225577,9606.ENSP00000305355,9606.ENSP00000354558,9606.ENSP00000378974,9606.ENSP00000408695	MAPK1,RPS6KB1,PRKCB,MTOR,MAPK8,PRKCA
			hsa05017	Spinocerebellar ataxia	4	135	1.72	9.48e-06	9606.ENSP00000305355,9606.ENSP00000354558,9606.ENSP00000378974,9606.ENSP00000408695	PRKCB,MTOR,MAPK8,PRKCA
			hsa04625	C-type lectin receptor signaling pathway	3	102	1.72	0.00019	9606.ENSP00000215832,9606.ENSP00000378217,9606.ENSP00000378974	MAPK1,PRKCD,MAPK8
			hsa04659	Th17 cell differentiation	3	101	1.72	0.00019	9606.ENSP00000215832,9606.ENSP00000354558,9606.ENSP00000378974	MAPK1,MTOR,MAPK8
			hsa04660	T cell receptor signaling pathway	3	101	1.72	0.00019	9606.ENSP00000215832,9606.ENSP00000344220,9606.ENSP00000378974	MAPK1,PDPK1,MAPK8
			hsa04928	Parathyroid hormone synthesis, secretion and action	3	103	1.71	0.00019	9606.ENSP00000215832,9606.ENSP00000305355,9606.ENSP00000408695	MAPK1,PRKCB,PRKCA
			hsa05145	Toxoplasmosis	3	105	1.71	0.0002	9606.ENSP00000215832,9606.ENSP00000344220,9606.ENSP00000378974	MAPK1,PDPK1,MAPK8
			hsa01524	Platinum drug resistance	2	70	1.71	0.0036	9606.ENSP00000215832,9606.ENSP00000344220	MAPK1,PDPK1
			hsa04917	Prolactin signaling pathway	2	69	1.71	0.0036	9606.ENSP00000215832,9606.ENSP00000378974	MAPK1,MAPK8
			hsa04920	Adipocytokine signaling pathway	2	69	1.71	0.0036	9606.ENSP00000354558,9606.ENSP00000378974	MTOR,MAPK8
			hsa05140	Leishmaniasis	2	70	1.71	0.0036	9606.ENSP00000215832,9606.ENSP00000305355	MAPK1,PRKCB
			hsa05230	Central carbon metabolism in cancer	2	69	1.71	0.0036	9606.ENSP00000215832,9606.ENSP00000354558	MAPK1,MTOR
			hsa05163	Human cytomegalovirus infection	6	218	1.69	3.82e-08	9606.ENSP00000215832,9606.ENSP00000219476,9606.ENSP00000225577,9606.ENSP00000305355,9606.ENSP00000354558,9606.ENSP00000408695	MAPK1,TSC2,RPS6KB1,PRKCB,MTOR,PRKCA
			hsa04723	Retrograde endocannabinoid signaling	4	145	1.69	1.22e-05	9606.ENSP00000215832,9606.ENSP00000305355,9606.ENSP00000378974,9606.ENSP00000408695	MAPK1,PRKCB,MAPK8,PRKCA
			hsa04726	Serotonergic synapse	3	108	1.69	0.00021	9606.ENSP00000215832,9606.ENSP00000305355,9606.ENSP00000408695	MAPK1,PRKCB,PRKCA
			hsa04725	Cholinergic synapse	3	110	1.69	0.00022	9606.ENSP00000215832,9606.ENSP00000305355,9606.ENSP00000408695	MAPK1,PRKCB,PRKCA
			hsa04971	Gastric acid secretion	2	73	1.69	0.0038	9606.ENSP00000305355,9606.ENSP00000408695	PRKCB,PRKCA
			hsa04072	Phospholipase D signaling pathway	4	147	1.68	1.25e-05	9606.ENSP00000215832,9606.ENSP00000219476,9606.ENSP00000354558,9606.ENSP00000408695	MAPK1,TSC2,MTOR,PRKCA
			hsa04724	Glutamatergic synapse	3	111	1.68	0.00022	9606.ENSP00000215832,9606.ENSP00000305355,9606.ENSP00000408695	MAPK1,PRKCB,PRKCA
			hsa04918	Thyroid hormone synthesis	2	74	1.68	0.0039	9606.ENSP00000305355,9606.ENSP00000408695	PRKCB,PRKCA
			hsa05133	Pertussis	2	74	1.68	0.0039	9606.ENSP00000215832,9606.ENSP00000378974	MAPK1,MAPK8
			hsa04662	B cell receptor signaling pathway	2	78	1.66	0.0042	9606.ENSP00000215832,9606.ENSP00000305355	MAPK1,PRKCB
			hsa04510	Focal adhesion	5	198	1.65	1e-06	9606.ENSP00000215832,9606.ENSP00000305355,9606.ENSP00000344220,9606.ENSP00000378974,9606.ENSP00000408695	MAPK1,PRKCB,PDPK1,MAPK8,PRKCA
			hsa05161	Hepatitis B	4	159	1.65	1.66e-05	9606.ENSP00000215832,9606.ENSP00000305355,9606.ENSP00000378974,9606.ENSP00000408695	MAPK1,PRKCB,MAPK8,PRKCA
			hsa05206	MicroRNAs in cancer	4	160	1.65	1.66e-05	9606.ENSP00000215832,9606.ENSP00000305355,9606.ENSP00000354558,9606.ENSP00000408695	MAPK1,PRKCB,MTOR,PRKCA
			hsa04650	Natural killer cell mediated cytotoxicity	3	121	1.64	0.00028	9606.ENSP00000215832,9606.ENSP00000305355,9606.ENSP00000408695	MAPK1,PRKCB,PRKCA
			hsa04911	Insulin secretion	2	82	1.64	0.0046	9606.ENSP00000305355,9606.ENSP00000408695	PRKCB,PRKCA
			hsa04068	FoxO signaling pathway	3	127	1.62	0.00031	9606.ENSP00000215832,9606.ENSP00000344220,9606.ENSP00000378974	MAPK1,PDPK1,MAPK8
			hsa04728	Dopaminergic synapse	3	128	1.62	0.00031	9606.ENSP00000305355,9606.ENSP00000378974,9606.ENSP00000408695	PRKCB,MAPK8,PRKCA
			hsa04926	Relaxin signaling pathway	3	128	1.62	0.00031	9606.ENSP00000215832,9606.ENSP00000378974,9606.ENSP00000408695	MAPK1,MAPK8,PRKCA
			hsa04727	GABAergic synapse	2	86	1.62	0.005	9606.ENSP00000305355,9606.ENSP00000408695	PRKCB,PRKCA
			hsa05131	Shigellosis	5	218	1.61	1.35e-06	9606.ENSP00000215832,9606.ENSP00000225577,9606.ENSP00000354558,9606.ENSP00000378217,9606.ENSP00000378974	MAPK1,RPS6KB1,MTOR,PRKCD,MAPK8
			hsa04371	Apelin signaling pathway	3	131	1.61	0.00033	9606.ENSP00000215832,9606.ENSP00000225577,9606.ENSP00000354558	MAPK1,RPS6KB1,MTOR
			hsa04658	Th1 and Th2 cell differentiation	2	87	1.61	0.005	9606.ENSP00000215832,9606.ENSP00000378974	MAPK1,MAPK8
			hsa04970	Salivary secretion	2	89	1.6	0.0052	9606.ENSP00000305355,9606.ENSP00000408695	PRKCB,PRKCA
			hsa05032	Morphine addiction	2	89	1.6	0.0052	9606.ENSP00000305355,9606.ENSP00000408695	PRKCB,PRKCA
			hsa04350	TGF-beta signaling pathway	2	91	1.59	0.0053	9606.ENSP00000215832,9606.ENSP00000225577	MAPK1,RPS6KB1
			hsa04657	IL-17 signaling pathway	2	92	1.59	0.0054	9606.ENSP00000215832,9606.ENSP00000378974	MAPK1,MAPK8
			hsa04914	Progesterone-mediated oocyte maturation	2	94	1.58	0.0056	9606.ENSP00000215832,9606.ENSP00000378974	MAPK1,MAPK8
			hsa05226	Gastric cancer	3	144	1.57	0.00042	9606.ENSP00000215832,9606.ENSP00000225577,9606.ENSP00000354558	MAPK1,RPS6KB1,MTOR
			hsa05224	Breast cancer	3	145	1.57	0.00043	9606.ENSP00000215832,9606.ENSP00000225577,9606.ENSP00000354558	MAPK1,RPS6KB1,MTOR
			hsa04070	Phosphatidylinositol signaling system	2	95	1.57	0.0056	9606.ENSP00000305355,9606.ENSP00000408695	PRKCB,PRKCA
			hsa04925	Aldosterone synthesis and secretion	2	95	1.57	0.0056	9606.ENSP00000305355,9606.ENSP00000408695	PRKCB,PRKCA
			hsa04972	Pancreatic secretion	2	98	1.56	0.0058	9606.ENSP00000305355,9606.ENSP00000408695	PRKCB,PRKCA
			hsa05142	Chagas disease	2	99	1.56	0.0059	9606.ENSP00000215832,9606.ENSP00000378974	MAPK1,MAPK8
			hsa04218	Cellular senescence	3	150	1.55	0.00046	9606.ENSP00000215832,9606.ENSP00000219476,9606.ENSP00000354558	MAPK1,TSC2,MTOR
			hsa04921	Oxytocin signaling pathway	3	149	1.55	0.00046	9606.ENSP00000215832,9606.ENSP00000305355,9606.ENSP00000408695	MAPK1,PRKCB,PRKCA
			hsa04620	Toll-like receptor signaling pathway	2	101	1.55	0.006	9606.ENSP00000215832,9606.ENSP00000378974	MAPK1,MAPK8
			hsa05146	Amoebiasis	2	100	1.55	0.006	9606.ENSP00000305355,9606.ENSP00000408695	PRKCB,PRKCA
			hsa04310	Wnt signaling pathway	3	154	1.54	0.00049	9606.ENSP00000305355,9606.ENSP00000378974,9606.ENSP00000408695	PRKCB,MAPK8,PRKCA
			hsa05164	Influenza A	3	165	1.51	0.00059	9606.ENSP00000215832,9606.ENSP00000305355,9606.ENSP00000408695	MAPK1,PRKCB,PRKCA
			hsa04670	Leukocyte transendothelial migration	2	109	1.51	0.0069	9606.ENSP00000305355,9606.ENSP00000408695	PRKCB,PRKCA
			hsa04014	Ras signaling pathway	4	226	1.5	5.92e-05	9606.ENSP00000215832,9606.ENSP00000305355,9606.ENSP00000378974,9606.ENSP00000408695	MAPK1,PRKCB,MAPK8,PRKCA
			hsa04668	TNF signaling pathway	2	112	1.5	0.0072	9606.ENSP00000215832,9606.ENSP00000378974	MAPK1,MAPK8
			hsa04621	NOD-like receptor signaling pathway	3	174	1.49	0.00068	9606.ENSP00000215832,9606.ENSP00000378217,9606.ENSP00000378974	MAPK1,PRKCD,MAPK8
			hsa04151	PI3K-Akt signaling pathway	6	350	1.48	3.37e-07	9606.ENSP00000215832,9606.ENSP00000219476,9606.ENSP00000225577,9606.ENSP00000344220,9606.ENSP00000354558,9606.ENSP00000408695	MAPK1,TSC2,RPS6KB1,PDPK1,MTOR,PRKCA
			hsa04062	Chemokine signaling pathway	3	186	1.46	0.00081	9606.ENSP00000215832,9606.ENSP00000305355,9606.ENSP00000378217	MAPK1,PRKCB,PRKCD
			hsa05130	Pathogenic Escherichia coli infection	3	187	1.46	0.00082	9606.ENSP00000215832,9606.ENSP00000336799,9606.ENSP00000378974	MAPK1,TUBA1B,MAPK8
			hsa05167	Kaposi sarcoma-associated herpesvirus infection	3	187	1.46	0.00082	9606.ENSP00000215832,9606.ENSP00000354558,9606.ENSP00000378974	MAPK1,MTOR,MAPK8
			hsa04380	Osteoclast differentiation	2	122	1.46	0.0085	9606.ENSP00000215832,9606.ENSP00000378974	MAPK1,MAPK8
			hsa05135	Yersinia infection	2	125	1.45	0.0088	9606.ENSP00000215832,9606.ENSP00000378974	MAPK1,MAPK8
			hsa05020	Prion disease	4	265	1.43	0.0001	9606.ENSP00000215832,9606.ENSP00000336799,9606.ENSP00000378217,9606.ENSP00000378974	MAPK1,TUBA1B,PRKCD,MAPK8
			hsa04915	Estrogen signaling pathway	2	133	1.43	0.0098	9606.ENSP00000215832,9606.ENSP00000378217	MAPK1,PRKCD
			hsa04015	Rap1 signaling pathway	3	202	1.42	0.001	9606.ENSP00000215832,9606.ENSP00000305355,9606.ENSP00000408695	MAPK1,PRKCB,PRKCA
			hsa04010	MAPK signaling pathway	4	288	1.39	0.00014	9606.ENSP00000215832,9606.ENSP00000305355,9606.ENSP00000378974,9606.ENSP00000408695	MAPK1,PRKCB,MAPK8,PRKCA
			hsa04261	Adrenergic signaling in cardiomyocytes	2	147	1.38	0.0118	9606.ENSP00000215832,9606.ENSP00000408695	MAPK1,PRKCA
			hsa04714	Thermogenesis	3	229	1.37	0.0014	9606.ENSP00000219476,9606.ENSP00000225577,9606.ENSP00000354558	TSC2,RPS6KB1,MTOR
			hsa04530	Tight junction	2	156	1.36	0.0132	9606.ENSP00000336799,9606.ENSP00000378974	TUBA1B,MAPK8
			hsa05165	Human papillomavirus infection	4	325	1.34	0.00019	9606.ENSP00000215832,9606.ENSP00000219476,9606.ENSP00000225577,9606.ENSP00000354558	MAPK1,TSC2,RPS6KB1,MTOR
			hsa05152	Tuberculosis	2	168	1.33	0.0151	9606.ENSP00000215832,9606.ENSP00000378974	MAPK1,MAPK8
			hsa05200	Pathways in cancer	6	517	1.31	2.2e-06	9606.ENSP00000215832,9606.ENSP00000225577,9606.ENSP00000305355,9606.ENSP00000354558,9606.ENSP00000378974,9606.ENSP00000408695	MAPK1,RPS6KB1,PRKCB,MTOR,MAPK8,PRKCA
			hsa05010	Alzheimer disease	4	355	1.3	0.00024	9606.ENSP00000215832,9606.ENSP00000336799,9606.ENSP00000354558,9606.ENSP00000378974	MAPK1,TUBA1B,MTOR,MAPK8
			hsa04360	Axon guidance	2	177	1.3	0.0165	9606.ENSP00000215832,9606.ENSP00000408695	MAPK1,PRKCA
			hsa04020	Calcium signaling pathway	2	193	1.27	0.0194	9606.ENSP00000305355,9606.ENSP00000408695	PRKCB,PRKCA
			hsa05016	Huntington disease	3	298	1.25	0.0029	9606.ENSP00000336799,9606.ENSP00000354558,9606.ENSP00000378974	TUBA1B,MTOR,MAPK8
			hsa04024	cAMP signaling pathway	2	208	1.23	0.0222	9606.ENSP00000215832,9606.ENSP00000378974	MAPK1,MAPK8
			hsa05132	Salmonella infection	2	209	1.23	0.0222	9606.ENSP00000215832,9606.ENSP00000378974	MAPK1,MAPK8
			hsa05166	Human T-cell leukemia virus 1 infection	2	211	1.23	0.0224	9606.ENSP00000215832,9606.ENSP00000378974	MAPK1,MAPK8
			hsa05012	Parkinson disease	2	240	1.17	0.0285	9606.ENSP00000336799,9606.ENSP00000378974	TUBA1B,MAPK8
Cluster	Genes/isoforms correlated with proteins	gene symbol	#term ID	term description	observed gene count	background gene count	strength	false discovery rate	matching proteins in your network (IDs)	matching proteins in your network (labels)
7	ENST00000473917.1, ENST00000397260.7, ENST00000556803.1	SLC22A17	hsa04960	Aldosterone-regulated sodium reabsorption	2	37	2.25	0.0015	9606.ENSP00000215832,9606.ENSP00000408695	MAPK1,PRKCA
			hsa04666	Fc gamma R-mediated phagocytosis	4	90	2.16	3.37e-06	9606.ENSP00000215832,9606.ENSP00000225577,9606.ENSP00000378217,9606.ENSP00000408695	MAPK1,RPS6KB1,PRKCD,PRKCA
			hsa04930	Type II diabetes mellitus	2	46	2.15	0.0021	9606.ENSP00000215832,9606.ENSP00000378217	MAPK1,PRKCD
			hsa01521	EGFR tyrosine kinase inhibitor resistance	3	78	2.1	0.00031	9606.ENSP00000215832,9606.ENSP00000225577,9606.ENSP00000408695	MAPK1,RPS6KB1,PRKCA
			hsa04012	ErbB signaling pathway	3	83	2.07	0.00031	9606.ENSP00000215832,9606.ENSP00000225577,9606.ENSP00000408695	MAPK1,RPS6KB1,PRKCA
			hsa04370	VEGF signaling pathway	2	57	2.06	0.0029	9606.ENSP00000215832,9606.ENSP00000408695	MAPK1,PRKCA
			hsa04540	Gap junction	3	87	2.05	0.00031	9606.ENSP00000215832,9606.ENSP00000336799,9606.ENSP00000408695	MAPK1,TUBA1B,PRKCA
			hsa04912	GnRH signaling pathway	3	89	2.04	0.00031	9606.ENSP00000215832,9606.ENSP00000378217,9606.ENSP00000408695	MAPK1,PRKCD,PRKCA
			hsa04730	Long-term depression	2	59	2.04	0.0029	9606.ENSP00000215832,9606.ENSP00000408695	MAPK1,PRKCA
			hsa04929	GnRH secretion	2	63	2.02	0.0032	9606.ENSP00000215832,9606.ENSP00000408695	MAPK1,PRKCA
			hsa05231	Choline metabolism in cancer	3	96	2.01	0.00031	9606.ENSP00000215832,9606.ENSP00000225577,9606.ENSP00000408695	MAPK1,RPS6KB1,PRKCA
			hsa04720	Long-term potentiation	2	64	2.01	0.0032	9606.ENSP00000215832,9606.ENSP00000408695	MAPK1,PRKCA
			hsa04933	AGE-RAGE signaling pathway in diabetic complications	3	98	2	0.00031	9606.ENSP00000215832,9606.ENSP00000378217,9606.ENSP00000408695	MAPK1,PRKCD,PRKCA
			hsa04664	Fc epsilon RI signaling pathway	2	66	1.99	0.0032	9606.ENSP00000215832,9606.ENSP00000408695	MAPK1,PRKCA
			hsa05221	Acute myeloid leukemia	2	66	1.99	0.0032	9606.ENSP00000215832,9606.ENSP00000225577	MAPK1,RPS6KB1
			hsa05223	Non-small cell lung cancer	2	68	1.98	0.0032	9606.ENSP00000215832,9606.ENSP00000408695	MAPK1,PRKCA
			hsa04066	HIF-1 signaling pathway	3	106	1.97	0.00031	9606.ENSP00000215832,9606.ENSP00000225577,9606.ENSP00000408695	MAPK1,RPS6KB1,PRKCA
			hsa05214	Glioma	2	72	1.96	0.0034	9606.ENSP00000215832,9606.ENSP00000408695	MAPK1,PRKCA
			hsa05212	Pancreatic cancer	2	73	1.95	0.0034	9606.ENSP00000215832,9606.ENSP00000225577	MAPK1,RPS6KB1
			hsa05210	Colorectal cancer	2	82	1.9	0.0041	9606.ENSP00000215832,9606.ENSP00000225577	MAPK1,RPS6KB1
			hsa04140	Autophagy - animal	3	130	1.88	0.00031	9606.ENSP00000215832,9606.ENSP00000225577,9606.ENSP00000378217	MAPK1,RPS6KB1,PRKCD
			hsa04270	Vascular smooth muscle contraction	3	133	1.87	0.00031	9606.ENSP00000215832,9606.ENSP00000378217,9606.ENSP00000408695	MAPK1,PRKCD,PRKCA
			hsa05235	PD-L1 expression and PD-1 checkpoint pathway in cancer	2	88	1.87	0.0045	9606.ENSP00000215832,9606.ENSP00000225577	MAPK1,RPS6KB1
			hsa04350	TGF-beta signaling pathway	2	91	1.86	0.0047	9606.ENSP00000215832,9606.ENSP00000225577	MAPK1,RPS6KB1
			hsa04713	Circadian entrainment	2	92	1.85	0.0047	9606.ENSP00000215832,9606.ENSP00000408695	MAPK1,PRKCA
			hsa01522	Endocrine resistance	2	95	1.84	0.0047	9606.ENSP00000215832,9606.ENSP00000225577	MAPK1,RPS6KB1
			hsa04750	Inflammatory mediator regulation of TRP channels	2	94	1.84	0.0047	9606.ENSP00000378217,9606.ENSP00000408695	PRKCD,PRKCA
			hsa04916	Melanogenesis	2	95	1.84	0.0047	9606.ENSP00000215832,9606.ENSP00000408695	MAPK1,PRKCA
			hsa04150	mTOR signaling pathway	3	151	1.81	0.00039	9606.ENSP00000215832,9606.ENSP00000225577,9606.ENSP00000408695	MAPK1,RPS6KB1,PRKCA
			hsa04625	C-type lectin receptor signaling pathway	2	102	1.81	0.0049	9606.ENSP00000215832,9606.ENSP00000378217	MAPK1,PRKCD
			hsa04928	Parathyroid hormone synthesis, secretion and action	2	103	1.8	0.0049	9606.ENSP00000215832,9606.ENSP00000408695	MAPK1,PRKCA
			hsa05225	Hepatocellular carcinoma	3	160	1.79	0.00042	9606.ENSP00000215832,9606.ENSP00000225577,9606.ENSP00000408695	MAPK1,RPS6KB1,PRKCA
			hsa04726	Serotonergic synapse	2	108	1.78	0.0052	9606.ENSP00000215832,9606.ENSP00000408695	MAPK1,PRKCA
			hsa04931	Insulin resistance	2	107	1.78	0.0052	9606.ENSP00000225577,9606.ENSP00000378217	RPS6KB1,PRKCD
			hsa04724	Glutamatergic synapse	2	111	1.77	0.0052	9606.ENSP00000215832,9606.ENSP00000408695	MAPK1,PRKCA
			hsa04725	Cholinergic synapse	2	110	1.77	0.0052	9606.ENSP00000215832,9606.ENSP00000408695	MAPK1,PRKCA
			hsa04722	Neurotrophin signaling pathway	2	114	1.76	0.0053	9606.ENSP00000215832,9606.ENSP00000378217	MAPK1,PRKCD
			hsa04071	Sphingolipid signaling pathway	2	116	1.75	0.0054	9606.ENSP00000215832,9606.ENSP00000408695	MAPK1,PRKCA
			hsa04919	Thyroid hormone signaling pathway	2	119	1.74	0.0054	9606.ENSP00000215832,9606.ENSP00000408695	MAPK1,PRKCA
			hsa04935	Growth hormone synthesis, secretion and action	2	118	1.74	0.0054	9606.ENSP00000215832,9606.ENSP00000408695	MAPK1,PRKCA
			hsa04650	Natural killer cell mediated cytotoxicity	2	121	1.73	0.0055	9606.ENSP00000215832,9606.ENSP00000408695	MAPK1,PRKCA
			hsa04926	Relaxin signaling pathway	2	128	1.71	0.006	9606.ENSP00000215832,9606.ENSP00000408695	MAPK1,PRKCA
			hsa05205	Proteoglycans in cancer	3	196	1.7	0.00071	9606.ENSP00000215832,9606.ENSP00000225577,9606.ENSP00000408695	MAPK1,RPS6KB1,PRKCA
			hsa04371	Apelin signaling pathway	2	131	1.7	0.0061	9606.ENSP00000215832,9606.ENSP00000225577	MAPK1,RPS6KB1
			hsa04210	Apoptosis	2	132	1.69	0.0061	9606.ENSP00000215832,9606.ENSP00000336799	MAPK1,TUBA1B
			hsa04910	Insulin signaling pathway	2	133	1.69	0.0061	9606.ENSP00000215832,9606.ENSP00000225577	MAPK1,RPS6KB1
			hsa04915	Estrogen signaling pathway	2	133	1.69	0.0061	9606.ENSP00000215832,9606.ENSP00000378217	MAPK1,PRKCD
			hsa05170	Human immunodeficiency virus 1 infection	3	204	1.68	0.00074	9606.ENSP00000215832,9606.ENSP00000225577,9606.ENSP00000408695	MAPK1,RPS6KB1,PRKCA
			hsa05226	Gastric cancer	2	144	1.66	0.0068	9606.ENSP00000215832,9606.ENSP00000225577	MAPK1,RPS6KB1
			hsa05131	Shigellosis	3	218	1.65	0.00084	9606.ENSP00000215832,9606.ENSP00000225577,9606.ENSP00000378217	MAPK1,RPS6KB1,PRKCD
			hsa05163	Human cytomegalovirus infection	3	218	1.65	0.00084	9606.ENSP00000215832,9606.ENSP00000225577,9606.ENSP00000408695	MAPK1,RPS6KB1,PRKCA
			hsa04072	Phospholipase D signaling pathway	2	147	1.65	0.0068	9606.ENSP00000215832,9606.ENSP00000408695	MAPK1,PRKCA
			hsa04261	Adrenergic signaling in cardiomyocytes	2	147	1.65	0.0068	9606.ENSP00000215832,9606.ENSP00000408695	MAPK1,PRKCA
			hsa04723	Retrograde endocannabinoid signaling	2	145	1.65	0.0068	9606.ENSP00000215832,9606.ENSP00000408695	MAPK1,PRKCA
			hsa05224	Breast cancer	2	145	1.65	0.0068	9606.ENSP00000215832,9606.ENSP00000225577	MAPK1,RPS6KB1
			hsa04921	Oxytocin signaling pathway	2	149	1.64	0.0068	9606.ENSP00000215832,9606.ENSP00000408695	MAPK1,PRKCA
			hsa05161	Hepatitis B	2	159	1.61	0.0075	9606.ENSP00000215832,9606.ENSP00000408695	MAPK1,PRKCA
			hsa05206	MicroRNAs in cancer	2	160	1.61	0.0075	9606.ENSP00000215832,9606.ENSP00000408695	MAPK1,PRKCA
			hsa05164	Influenza A	2	165	1.6	0.0078	9606.ENSP00000215832,9606.ENSP00000408695	MAPK1,PRKCA
			hsa05020	Prion disease	3	265	1.57	0.0013	9606.ENSP00000215832,9606.ENSP00000336799,9606.ENSP00000378217	MAPK1,TUBA1B,PRKCD
			hsa04621	NOD-like receptor signaling pathway	2	174	1.57	0.0085	9606.ENSP00000215832,9606.ENSP00000378217	MAPK1,PRKCD
			hsa04360	Axon guidance	2	177	1.57	0.0086	9606.ENSP00000215832,9606.ENSP00000408695	MAPK1,PRKCA
			hsa04062	Chemokine signaling pathway	2	186	1.54	0.0094	9606.ENSP00000215832,9606.ENSP00000378217	MAPK1,PRKCD
			hsa05130	Pathogenic Escherichia coli infection	2	187	1.54	0.0094	9606.ENSP00000215832,9606.ENSP00000336799	MAPK1,TUBA1B
			hsa04510	Focal adhesion	2	198	1.52	0.0103	9606.ENSP00000215832,9606.ENSP00000408695	MAPK1,PRKCA
			hsa04015	Rap1 signaling pathway	2	202	1.51	0.0105	9606.ENSP00000215832,9606.ENSP00000408695	MAPK1,PRKCA
			hsa04014	Ras signaling pathway	2	226	1.46	0.0129	9606.ENSP00000215832,9606.ENSP00000408695	MAPK1,PRKCA
			hsa04151	PI3K-Akt signaling pathway	3	350	1.45	0.0025	9606.ENSP00000215832,9606.ENSP00000225577,9606.ENSP00000408695	MAPK1,RPS6KB1,PRKCA
			hsa04010	MAPK signaling pathway	2	288	1.35	0.0205	9606.ENSP00000215832,9606.ENSP00000408695	MAPK1,PRKCA
			hsa05165	Human papillomavirus infection	2	325	1.3	0.0255	9606.ENSP00000215832,9606.ENSP00000225577	MAPK1,RPS6KB1
			hsa05200	Pathways in cancer	3	517	1.28	0.0047	9606.ENSP00000215832,9606.ENSP00000225577,9606.ENSP00000408695	MAPK1,RPS6KB1,PRKCA
			hsa05010	Alzheimer disease	2	355	1.26	0.0299	9606.ENSP00000215832,9606.ENSP00000336799	MAPK1,TUBA1B

## Sheet: Table S8
Table S8. Correlation analysis between LCN2, SLC22A17, and MMP9 gene expresssion and protein levels by cancer type. Only Pearson’s r ≥ 0.3 or ≤ -0.3 (p ≤ 0.05) were included.
Group	var1	var2	Pearson's r	statistic	p-value	conf.low	conf.high
ACC	ENSG00000092096.14	BRCA2	-0.33	-2.30146	0.0262	-0.564383	-0.0414342
GBM	ENSG00000148346.11	BRCA2	0.32	2.63752	0.0105	0.077892	0.522626
KIRP	ENSG00000100985.7	BRCA2	0.3	4.54687	9.33e-06	0.173853	0.422525
MESO	ENSG00000092096.14	BRCA2	0.3	2.41865	0.0187	0.0524929	0.513339
PAAD	ENSG00000092096.14	BRCA2	-0.34	-3.57404	0.000552	-0.506657	-0.154791
BLCA	ENSG00000100985.7	GATA6	0.33	3.88763	0.000164	0.164168	0.477016
BLCA	ENSG00000100985.7	AXL	0.4	4.81616	4.18e-06	0.238628	0.534745
GBM	ENSG00000148346.11	AXL	-0.3	-2.21468	0.0314	-0.528666	-0.028294
HNSC	ENSG00000148346.11	AXL	-0.3	-4.38448	1.88e-05	-0.417124	-0.164811
HNSC	ENSG00000100985.7	AXL	0.3	4.38218	1.9e-05	0.16466	0.416995
LUSC	ENSG00000100985.7	AXL	0.36	5.31485	3.03e-07	0.232054	0.48121
READ	ENSG00000148346.11	AXL	-0.32	-2.76146	0.00739	-0.514155	-0.0892278
ACC	ENSG00000092096.14	PARP1	0.32	2.21038	0.0323	0.0284501	0.555459
ACC	PARP1	ENSG00000092096.14	0.32	2.21038	0.0323	0.0284501	0.555459
BLCA	ENY2	GCN5L2	0.4	4.94252	2.42e-06	0.247549	0.54047
BRCA	ENY2	GCN5L2	0.62	21.6978	3.2e-81	0.577013	0.665139
BRCA	ENY2	MYOSINIIA	0.31	8.74286	1.51e-17	0.238978	0.369369
BRCA	ENY2	SLC1A5	0.47	14.4729	5.36e-42	0.411192	0.523426
BRCA	GCN5L2	SLC1A5	0.42	12.4314	2.3e-32	0.353861	0.472942
BRCA	MYOSINIIA	SLC1A5	0.34	9.72683	3.97e-21	0.270959	0.39853
COAD	ENSG00000092096.14	GCN5L2	-0.46	-7.4936	1.97e-12	-0.564386	-0.349432
COAD	ENSG00000092096.14	SLC1A5	-0.32	-4.75443	3.74e-06	-0.432908	-0.186801
COAD	ENSG00000100985.7	GCN5L2	-0.31	-4.60809	7.14e-06	-0.424981	-0.177409
COAD	ENY2	GCN5L2	0.54	11.4712	8.79e-26	0.455914	0.611047
COAD	GCN5L2	SLC1A5	0.52	11.0443	2.85e-24	0.439822	0.598277
GBM	ENSG00000092096.14	MYOSINIIA	-0.32	-2.69574	0.00896	-0.521085	-0.0837668
GBM	ENY2	GCN5L2	0.52	8.5544	3.39e-15	0.411905	0.616051
GBM	ENY2	SLC1A5	0.36	5.33503	2.62e-07	0.227972	0.472094
GBM	GCN5L2	MYOSINIIA	0.44	6.88769	7.52e-11	0.321814	0.547204
GBM	GCN5L2	SLC1A5	0.41	6.36642	1.34e-09	0.291327	0.523194
GBM	MYOSINIIA	SLC1A5	0.39	5.84725	2.06e-08	0.259924	0.498072
OV	ENSG00000100985.7	MYOSINIIA	0.31	5.59232	5.23e-08	0.205851	0.414499
OV	ENY2	GCN5L2	0.56	13.527	1.27e-34	0.488366	0.62286
READ	ENSG00000148346.11	SLC1A5	0.33	2.84226	0.00591	0.0984234	0.520947
READ	ENSG00000092096.14	GCN5L2	-0.43	-3.98282	0.000168	-0.607779	-0.222701
READ	ENSG00000092096.14	SLC1A5	-0.33	-2.83909	0.00596	-0.520682	-0.0980636
READ	ENSG00000100985.7	GCN5L2	-0.33	-2.89646	0.00507	-0.525456	-0.104568
READ	ENY2	GCN5L2	0.41	5.05653	1.49e-06	0.257148	0.548686
READ	ENY2	SLC1A5	0.38	4.59263	1.06e-05	0.221115	0.521411
READ	GCN5L2	SLC1A5	0.56	7.48283	1.17e-11	0.424226	0.667535
SKCM	ENY2	GCN5L2	0.43	6.79658	1.17e-10	0.311917	0.535962
UCEC	ENSG00000100985.7	GCN5L2	-0.37	-4.11459	7.73e-05	-0.525319	-0.196681
UCEC	ENY2	GCN5L2	0.32	6.72761	5.95e-11	0.227612	0.403164
STAD	ENSG00000092096.14	ALPHACATENIN	-0.38	-6.39258	8.13e-10	-0.479456	-0.265338
HNSC	ENSG00000148346.11	LCN2A	0.47	7.63099	9.32e-13	0.36045	0.575213
HNSC	ENSG00000092096.14	SYPTOPHYSIN	0.3	4.40747	1.7e-05	0.166321	0.418405
HNSC	ENSG00000100985.7	SYPTOPHYSIN	0.33	4.9043	1.94e-06	0.198575	0.445542
HNSC	CTLA4	PDCD1	0.55	9.33994	1.87e-17	0.446234	0.639406
HNSC	PDCD1	CHROMOGRANINTERM	0.42	6.56584	4.32e-10	0.299885	0.527427
HNSC	PDCD1	RET_pY905	0.37	5.62244	6.24e-08	0.243286	0.481891
HNSC	CASPASE9	E2F1	0.39	6.03742	7.44e-09	0.268582	0.502403
HNSC	CASPASE9	PARPAB3	0.51	8.3605	1.03e-14	0.398097	0.603457
HNSC	E2F1	PARPAB3	0.42	6.51055	5.86e-10	0.296658	0.524866
HNSC	EZH2	THYMIDILATESYNTHASE	0.39	5.92168	1.36e-08	0.261589	0.496759
HNSC	EZH2	TTF1	0.31	4.57125	8.46e-06	0.176628	0.426558
HNSC	EZH2	CHROMOGRANINTERM	0.3	4.46667	1.32e-05	0.169811	0.420791
HNSC	EZH2	P63	0.35	5.29534	3.1e-07	0.222927	0.46519
HNSC	KEAP1	P63	0.56	9.66481	2.17e-18	0.461348	0.650522
HNSC	MACC1	PARPAB3	0.34	5.08076	8.57e-07	0.209377	0.453979
HNSC	MACC1	THYMIDILATESYNTHASE	-0.33	-5.0051	1.22e-06	-0.449978	-0.204565
HNSC	MACC1	P63	-0.37	-5.60644	6.76e-08	-0.481086	-0.242299
HNSC	NRF2	THYMIDILATESYNTHASE	0.49	7.96919	1.17e-13	0.37778	0.588029
HNSC	THYMIDILATESYNTHASE	P63	0.32	4.79524	3.16e-06	0.191122	0.438751
HNSC	TTF1	CHROMOGRANINTERM	0.32	4.85228	2.44e-06	0.19479	0.441821
HNSC	CHROMOGRANINTERM	CK5	0.3	4.42922	1.55e-05	0.167362	0.418715
HNSC	CHROMOGRANINTERM	PSI	0.72	14.7278	8.77e-34	0.64691	0.780695
HNSC	CHROMOGRANINTERM	RET_pY905	0.56	9.67689	2e-18	0.461902	0.650928
HNSC	CK5	PSI	0.31	4.58075	8.12e-06	0.177246	0.427079
HNSC	PSI	P63	-0.39	-5.91494	1.41e-08	-0.496428	-0.26118
HNSC	PSI	RET_pY905	0.33	5.02521	1.11e-06	0.205846	0.451044
LUAD	ENSG00000148346.11	LCN2A	0.45	7.52641	1.2e-12	0.336142	0.544065
LUAD	CTLA4	PDCD1	0.45	7.72443	3.4e-13	0.344619	0.549592
LUAD	PDCD1	TTF1	-0.31	-5.01254	1.07e-06	-0.424635	-0.192432
LUAD	PDCD1	CHROMOGRANINTERM	0.32	5.0904	7.41e-07	0.197108	0.428612
LUAD	CASPASE9	EZH2	0.46	7.82936	1.76e-13	0.350024	0.553868
LUAD	CASPASE9	LCN2A	0.36	5.83023	1.85e-08	0.240713	0.465259
LUAD	CASPASE9	NRF2	0.46	7.85278	1.52e-13	0.351225	0.554816
LUAD	CASPASE9	PARPAB3	0.56	10.1454	3.06e-20	0.459455	0.638177
LUAD	CASPASE9	THYMIDILATESYNTHASE	0.38	6.32857	1.27e-09	0.269174	0.488772
LUAD	CASPASE9	CHROMOGRANINTERM	0.39	6.52638	4.22e-10	0.280256	0.497842
LUAD	E2F1	EZH2	0.31	5.00915	1.09e-06	0.192228	0.424462
LUAD	EZH2	NRF2	0.36	5.95326	9.69e-09	0.247809	0.471152
LUAD	EZH2	THYMIDILATESYNTHASE	0.55	9.98233	9.69e-20	0.452366	0.632843
LUAD	EZH2	CHROMOGRANINTERM	0.44	7.35969	3.21e-12	0.325537	0.534412
LUAD	KEAP1	NRF2	-0.36	-5.80634	2.1e-08	-0.464108	-0.239329
LUAD	LCN2A	NRF2	0.48	8.21237	1.54e-14	0.369425	0.569126
LUAD	LCN2A	PARPAB3	0.34	5.49105	1.05e-07	0.220915	0.448715
LUAD	LCN2A	TTF1	-0.32	-5.14279	5.77e-07	-0.431275	-0.200247
LUAD	MACC1	PARPAB3	0.37	6.05191	5.73e-09	0.253467	0.475836
LUAD	NRF2	THYMIDILATESYNTHASE	0.53	9.38047	6.38e-18	0.425405	0.612395
LUAD	NRF2	RET_pY905	-0.34	-5.50337	9.87e-08	-0.449323	-0.22164
LUAD	TTF1	PSI	0.31	5.042	9.31e-07	0.194203	0.426143
LUAD	CHROMOGRANINTERM	CK5	0.43	7.21702	7.59e-12	0.317949	0.528338
LUAD	CHROMOGRANINTERM	PSI	0.32	5.06236	8.46e-07	0.195426	0.427182
LUAD	CHROMOGRANINTERM	RET_pY905	0.31	5.0162	1.05e-06	0.192652	0.424823
LUAD	CK5	PSI	0.35	5.64356	4.86e-08	0.229858	0.456208
LUSC	ENSG00000148346.11	LCN2A	0.46	7.13643	2.08e-11	0.343298	0.568988
LUSC	CTLA4	PDCD1	0.52	8.47663	6.35e-15	0.412851	0.61949
LUSC	CASPASE9	PARPAB3	0.6	10.2056	8.92e-20	0.495162	0.679405
LUSC	CASPASE9	CHROMOGRANINTERM	0.35	5.2153	4.77e-07	0.223465	0.471839
LUSC	CASPASE9	PSI	0.37	5.48585	1.3e-07	0.240776	0.485939
LUSC	CASPASE9	P63	-0.32	-4.67061	5.67e-06	-0.442422	-0.187848
LUSC	E2F1	EZH2	0.39	5.81187	2.57e-08	0.261281	0.502478
LUSC	EZH2	THYMIDILATESYNTHASE	0.53	8.51421	5.03e-15	0.414775	0.620918
LUSC	EZH2	CHROMOGRANINTERM	0.38	5.61195	7e-08	0.248754	0.492395
LUSC	KEAP1	TTF1	-0.32	-4.70055	4.97e-06	-0.444074	-0.189831
LUSC	MACC1	PARPAB3	0.4	6.00499	9.54e-09	0.273238	0.512041
LUSC	NRF2	PARPAB3	0.32	4.66171	5.89e-06	0.187258	0.44193
LUSC	NRF2	THYMIDILATESYNTHASE	0.3	4.38294	1.94e-05	0.168651	0.426336
LUSC	PARPAB3	CHROMOGRANINTERM	0.36	5.31862	2.92e-07	0.230107	0.477264
LUSC	TTF1	SYPTOPHYSIN	0.41	6.23926	2.8e-09	0.28755	0.52341
LUSC	CHROMOGRANINTERM	RET_pY905	0.36	5.27112	3.66e-07	0.227058	0.474776
LUSC	P63	SYPTOPHYSIN	-0.31	-4.49224	1.22e-05	-0.432492	-0.175974
KIRC	ENSG00000148346.11	GYGGLYCOGENIN1	0.3	6.51046	2.15e-10	0.21395	0.38785
KIRC	ENSG00000148346.11	PYGL	-0.34	-7.32798	1.22e-12	-0.419546	-0.249783
KIRC	COMPLEXIISUBUNIT30	GYGGLYCOGENIN1	0.47	11.0533	3.04e-25	0.389147	0.535238
KIRC	COMPLEXIISUBUNIT30	HIF1ALPHA	-0.51	-12.6201	2.13e-31	-0.579956	-0.44282
KIRC	COMPLEXIISUBUNIT30	LDHB	0.52	12.8408	2.7e-32	0.450007	0.585882
KIRC	COMPLEXIISUBUNIT30	MITOCHONDRIA	0.69	20.3082	2.98e-65	0.64329	0.739978
KIRC	COMPLEXIISUBUNIT30	OXPHOSCOMPLEXVSUBUNITB	0.62	16.7887	2.74e-49	0.563678	0.677713
KIRC	COMPLEXIISUBUNIT30	PYGL	-0.3	-6.7231	5.51e-11	-0.386691	-0.2177
KIRC	GYGGLYCOGENIN1	LDHB	0.39	8.80674	2.95e-17	0.304243	0.462787
KIRC	GYGGLYCOGENIN1	MITOCHONDRIA	0.37	8.35969	8.26e-16	0.286273	0.447176
KIRC	GYGGLYCOGENIN1	OXPHOSCOMPLEXVSUBUNITB	0.44	10.2072	4.17e-22	0.358252	0.509121
KIRC	GYGGLYCOGENIN1	PYGL	-0.4	-9.25785	9.08e-19	-0.478137	-0.322024
KIRC	GYS	GYS_pS641	0.91	45.0113	3.56e-167	0.887839	0.921411
KIRC	GYS	LDHA	0.6	15.6307	3.7e-44	0.533187	0.653424
KIRC	GYS	PKM2	0.53	13.2908	3.79e-34	0.464387	0.597695
KIRC	GYS	PYGB	0.39	8.99924	6.77e-18	0.311874	0.469387
KIRC	GYS	PYGBAB2	0.38	8.51203	2.69e-16	0.292435	0.45254
KIRC	GYS	PYGL	0.53	13.1427	1.55e-33	0.459698	0.593849
KIRC	GYS_pS641	LDHA	0.6	15.8155	5.69e-45	0.538208	0.65744
KIRC	GYS_pS641	PKM2	0.53	12.9869	6.8e-33	0.454718	0.589758
KIRC	GYS_pS641	PYGB	0.4	9.05371	4.45e-18	0.314022	0.471241
KIRC	GYS_pS641	PYGBAB2	0.37	8.29119	1.36e-15	0.28349	0.44475
KIRC	GYS_pS641	PYGL	0.6	15.8033	6.44e-45	0.537877	0.657176
KIRC	HIF1ALPHA	LDHB	-0.34	-7.51243	3.24e-13	-0.416511	-0.251301
KIRC	HIF1ALPHA	MITOCHONDRIA	-0.32	-7.08206	5.63e-12	-0.4004	-0.233097
KIRC	LDHA	LDHB	0.3	6.49261	2.27e-10	0.207714	0.37776
KIRC	LDHA	PKM2	0.74	23.1801	2.25e-78	0.695607	0.780012
KIRC	LDHA	PYGB	0.3	6.69883	6.41e-11	0.216651	0.385755
KIRC	LDHA	PYGBAB2	0.46	10.7541	4.06e-24	0.378375	0.526164
KIRC	LDHA	PYGL	0.54	13.6366	1.37e-35	0.47518	0.606524
KIRC	LDHB	MITOCHONDRIA	0.39	8.86584	1.88e-17	0.306593	0.464821
KIRC	LDHB	OXPHOSCOMPLEXVSUBUNITB	0.41	9.45281	1.95e-19	0.329596	0.484646
KIRC	LDHB	PKM2	0.37	8.28603	1.41e-15	0.28328	0.444567
KIRC	LDHB	PYGB	0.44	10.2186	3.8e-22	0.358677	0.509482
KIRC	LDHB	PYGBAB2	0.48	11.4529	8.99e-27	0.403274	0.547088
KIRC	LDHB	PYGM	0.38	8.56996	1.75e-16	0.294768	0.454568
KIRC	MITOCHONDRIA	OXPHOSCOMPLEXVSUBUNITB	0.49	11.8793	1.95e-28	0.418017	0.559393
KIRC	PKM2	PYGB	0.36	8.17355	3.19e-15	0.278691	0.44056
KIRC	PKM2	PYGBAB2	0.38	8.59496	1.45e-16	0.295773	0.455441
KIRC	PKM2	PYGL	0.5	12.1727	1.34e-29	0.427963	0.56766
KIRC	PYGB	PYGBAB2	0.64	17.6821	2.66e-53	0.585684	0.695088
KIRC	PYGB	PYGM	0.71	21.1209	5.71e-69	0.659147	0.752185
KIRC	PYGBAB2	PYGM	0.54	13.523	4.09e-35	0.47166	0.603648
ACC	ENSG00000148346.11	CIAP	0.35	2.45287	0.0184	0.0638044	0.588966
ACC	ENSG00000148346.11	CYCLINB1	-0.4	-2.83837	0.00696	-0.623769	-0.118402
ACC	ENSG00000148346.11	EEF2	-0.33	-2.2821	0.0276	-0.572566	-0.0391219
ACC	ENSG00000148346.11	INPP4B	0.39	2.72863	0.00925	0.103034	0.614171
ACC	ENSG00000148346.11	MEK1	-0.31	-2.13528	0.0386	-0.557975	-0.0176965
ACC	ENSG00000148346.11	XBP1	0.32	2.18948	0.0342	0.0256264	0.563415
ACC	ENSG00000148346.11	P62LCKLIGAND	0.36	2.50681	0.0161	0.0715424	0.59402
ACC	ENSG00000148346.11	JAB1	0.35	2.38525	0.0217	0.0540633	0.582545
ACC	ENSG00000148346.11	MSH6	-0.34	-2.32279	0.0251	-0.576529	-0.0450279
ACC	ENSG00000148346.11	RB	0.31	2.08389	0.0433	0.0101585	0.552761
ACC	ENSG00000148346.11	SMAC	0.46	3.40369	0.00147	0.195013	0.669443
ACC	ENSG00000148346.11	SIL	0.32	2.16178	0.0364	0.0215768	0.560643
ACC	ENSG00000092096.14	X4EBP1_pS65	0.37	2.67183	0.0105	0.0934626	0.598957
ACC	ENSG00000092096.14	X53BP1	0.3	2.09083	0.0424	0.0113129	0.543491
ACC	ENSG00000092096.14	BAK	-0.36	-2.54483	0.0145	-0.58741	-0.0757727
ACC	ENSG00000092096.14	BCL2	-0.43	-3.19797	0.00257	-0.643455	-0.164749
ACC	ENSG00000092096.14	BETACATENIN	0.37	2.61758	0.0121	0.085927	0.594064
ACC	ENSG00000092096.14	CMYC	-0.34	-2.39212	0.0211	-0.573099	-0.0542883
ACC	ENSG00000092096.14	CRAF	0.37	2.65472	0.011	0.0910889	0.59742
ACC	ENSG00000092096.14	CD31	-0.5	-3.83658	0.000395	-0.690596	-0.246151
ACC	ENSG00000092096.14	CDK1	-0.42	-3.08577	0.00351	-0.634409	-0.149841
ACC	ENSG00000092096.14	CHK1	-0.4	-2.93594	0.00527	-0.621958	-0.129675
ACC	ENSG00000092096.14	CHK1_pS345	-0.41	-2.96527	0.00487	-0.624429	-0.133645
ACC	ENSG00000092096.14	CIAP	-0.49	-3.71423	0.000571	-0.682118	-0.231034
ACC	ENSG00000092096.14	CLAUDIN7	-0.38	-2.71525	0.00943	-0.602832	-0.0994705
ACC	ENSG00000092096.14	DVL3	0.36	2.54587	0.0145	0.0759179	0.587505
ACC	ENSG00000092096.14	ECADHERIN	-0.56	-4.44244	5.93e-05	-0.728995	-0.317437
ACC	ENSG00000092096.14	ERALPHA	-0.51	-3.93502	0.000292	-0.697235	-0.258142
ACC	ENSG00000092096.14	ERK2	0.43	3.17419	0.00274	0.161602	0.641557
ACC	ENSG00000092096.14	FIBRONECTIN	0.31	2.18569	0.0342	0.0249194	0.553011
ACC	ENSG00000092096.14	FOXO3A	-0.58	-4.66901	2.85e-05	-0.741919	-0.342525
ACC	ENSG00000092096.14	GAB2	0.39	2.7725	0.00813	0.107361	0.607885
ACC	ENSG00000092096.14	HER2_pY1248	-0.3	-2.08883	0.0425	-0.543289	-0.0110261
ACC	ENSG00000092096.14	HER3_pY1289	-0.33	-2.3249	0.0248	-0.566652	-0.0447645
ACC	ENSG00000092096.14	JNK_pT183Y185	-0.45	-3.31971	0.00182	-0.653005	-0.180728
ACC	ENSG00000092096.14	NFKBP65_pS536	-0.36	-2.54105	0.0147	-0.587061	-0.0752432
ACC	ENSG00000092096.14	P27	-0.35	-2.48386	0.0169	-0.581752	-0.0672224
ACC	ENSG00000092096.14	P27_pT157	-0.38	-2.68977	0.0101	-0.600563	-0.095948
ACC	ENSG00000092096.14	P53	-0.53	-4.16003	0.000145	-0.711817	-0.284961
ACC	ENSG00000092096.14	P70S6K1	0.36	2.57866	0.0133	0.0805014	0.590517
ACC	ENSG00000092096.14	P70S6K_pT389	-0.59	-4.89019	1.38e-05	-0.753838	-0.366179
ACC	ENSG00000092096.14	PKCALPHA	-0.48	-3.61838	0.000761	-0.675297	-0.219028
ACC	ENSG00000092096.14	PKCALPHA_pS657	-0.47	-3.57536	0.000864	-0.672184	-0.213593
ACC	ENSG00000092096.14	PKCDELTA_pS664	-0.58	-4.66795	2.86e-05	-0.74186	-0.34241
ACC	ENSG00000092096.14	PR	-0.36	-2.56544	0.0138	-0.589305	-0.0786551
ACC	ENSG00000092096.14	S6	0.36	2.59087	0.0129	0.0822044	0.591632
ACC	ENSG00000092096.14	SMAD4	-0.4	-2.90116	0.00579	-0.619007	-0.124953
ACC	ENSG00000092096.14	STAT5ALPHA	-0.37	-2.6528	0.0111	-0.597247	-0.090822
ACC	ENSG00000092096.14	ARAF_pS299	-0.3	-2.10475	0.0411	-0.544899	-0.0133135
ACC	ENSG00000092096.14	ARID1A	0.35	2.4682	0.0175	0.0650201	0.580287
ACC	ENSG00000092096.14	FASN	0.5	3.84155	0.000389	0.24676	0.690935
ACC	ENSG00000092096.14	GAPDH	0.3	2.09541	0.0419	0.0119715	0.543955
ACC	ENSG00000092096.14	NRAS	-0.52	-4.00679	0.000234	-0.701975	-0.266785
ACC	ENSG00000092096.14	P90RSK	0.33	2.32946	0.0245	0.0454122	0.567093
ACC	ENSG00000092096.14	PI3KP85	-0.3	-2.11233	0.0404	-0.545665	-0.0144026
ACC	ENSG00000092096.14	PKCPANBETAII_pS660	-0.37	-2.67157	0.0105	-0.598934	-0.0934268
ACC	ENSG00000092096.14	PRDX1	-0.45	-3.38791	0.00149	-0.658236	-0.189589
ACC	ENSG00000092096.14	RAB25	-0.46	-3.40283	0.00143	-0.659369	-0.191519
ACC	ENSG00000092096.14	RAPTOR	0.32	2.25452	0.0292	0.0347508	0.559804
ACC	ENSG00000092096.14	RBM15	0.36	2.58179	0.0132	0.0809389	0.590804
ACC	ENSG00000092096.14	SCD1	-0.49	-3.69311	0.000609	-0.680629	-0.2284
ACC	ENSG00000092096.14	SF2	-0.35	-2.45612	0.0181	-0.579154	-0.06332
ACC	ENSG00000092096.14	TIGAR	0.4	2.88342	0.00607	0.12254	0.617493
ACC	ENSG00000092096.14	EPPK1	-0.57	-4.55265	4.16e-05	-0.735374	-0.329749
ACC	ENSG00000092096.14	XBP1	-0.44	-3.24285	0.00226	-0.647007	-0.170663
ACC	ENSG00000092096.14	X1433BETA	-0.55	-4.38362	7.15e-05	-0.725517	-0.310783
ACC	ENSG00000092096.14	ANNEXIN1	-0.41	-2.99466	0.0045	-0.626889	-0.137613
ACC	ENSG00000092096.14	PREX1	-0.43	-3.17466	0.00274	-0.641595	-0.161666
ACC	ENSG00000092096.14	JAB1	-0.37	-2.67974	0.0103	-0.599666	-0.094559
ACC	ENSG00000092096.14	CMET	-0.51	-3.91225	0.000313	-0.695714	-0.255382
ACC	ENSG00000092096.14	MSH6	0.31	2.12991	0.0388	0.0169264	0.547435
ACC	ENSG00000092096.14	PARPCLEAVED	-0.43	-3.13349	0.00307	-0.638285	-0.156202
ACC	ENSG00000092096.14	SMAC	-0.3	-2.10493	0.041	-0.544918	-0.0133394
ACC	ENSG00000092096.14	SIL	-0.37	-2.62172	0.012	-0.594439	-0.0865033
ACC	ENSG00000092096.14	BRD4	0.38	2.71805	0.00936	0.099857	0.60308
ACC	ENSG00000092096.14	BCL2A1	0.37	2.66007	0.0109	0.0918313	0.597901
ACC	ENSG00000092096.14	CABL	0.54	4.26544	0.000104	0.297238	0.718371
ACC	ENSG00000092096.14	CASPASE3	0.42	3.04235	0.00395	0.144027	0.630845
ACC	ENSG00000092096.14	CHK1_pS296	0.46	3.41906	0.00137	0.193615	0.660598
ACC	ENSG00000092096.14	COG3	0.31	2.17995	0.0347	0.024098	0.55244
ACC	ENSG00000092096.14	IGF1R_pY1135Y1136	0.35	2.49374	0.0165	0.0686107	0.582674
ACC	ENSG00000092096.14	JAK2	0.34	2.43167	0.0192	0.0598736	0.57685
ACC	ENSG00000092096.14	SHP2_pY542	-0.32	-2.22577	0.0312	-0.556978	-0.0306482
ACC	ENSG00000100985.7	X4EBP1	0.58	4.76043	2.12e-05	0.352402	0.746927
ACC	ENSG00000100985.7	ACC_pS79	-0.31	-2.13712	0.0382	-0.54816	-0.0179612
ACC	ENSG00000100985.7	AMPKALPHA	-0.3	-2.11875	0.0398	-0.546311	-0.0153238
ACC	ENSG00000100985.7	ASNS	0.3	2.04909	0.0464	0.00530715	0.539245
ACC	ENSG00000100985.7	BETACATENIN	-0.42	-3.0524	0.00384	-0.631673	-0.145375
ACC	ENSG00000100985.7	BID	0.61	5.1267	6.34e-06	0.390558	0.765862
ACC	ENSG00000100985.7	CRAF	0.38	2.76664	0.00825	0.106555	0.60737
ACC	ENSG00000100985.7	CRAF_pS338	0.4	2.8935	0.00591	0.123911	0.618353
ACC	ENSG00000100985.7	CASPASE7CLEAVEDD198	0.48	3.67695	0.000639	0.226381	0.679484
ACC	ENSG00000100985.7	CHK1	0.4	2.88699	0.00601	0.123026	0.617798
ACC	ENSG00000100985.7	CHK2	0.55	4.39772	6.84e-05	0.312384	0.726355
ACC	ENSG00000100985.7	CHK2_pT68	0.41	3.00867	0.00433	0.1395	0.628056
ACC	ENSG00000100985.7	CYCLINB1	0.35	2.45759	0.018	0.0635262	0.579291
ACC	ENSG00000100985.7	DJ1	-0.49	-3.74408	0.000522	-0.68421	-0.234743
ACC	ENSG00000100985.7	ECADHERIN	-0.36	-2.56861	0.0137	-0.589596	-0.0790982
ACC	ENSG00000100985.7	EEF2K	-0.51	-3.8977	0.000327	-0.694737	-0.253614
ACC	ENSG00000100985.7	EGFR	-0.3	-2.07226	0.0441	-0.541607	-0.00864275
ACC	ENSG00000100985.7	EGFR_pY1068	-0.35	-2.4462	0.0185	-0.578221	-0.0619226
ACC	ENSG00000100985.7	FIBRONECTIN	0.54	4.22768	0.000117	0.292861	0.716043
ACC	ENSG00000100985.7	GSK3ALPHABETA_pS21S9	-0.35	-2.48504	0.0168	-0.581862	-0.0673876
ACC	ENSG00000100985.7	HSP70	0.37	2.6442	0.0113	0.0896284	0.596472
ACC	ENSG00000100985.7	IGFBP2	0.31	2.16981	0.0355	0.0226464	0.55143
ACC	ENSG00000100985.7	JNK2	-0.45	-3.36355	0.0016	-0.656377	-0.186432
ACC	ENSG00000100985.7	LCK	0.42	3.07001	0.00366	0.147733	0.633119
ACC	ENSG00000100985.7	LKB1	0.5	3.83658	0.000395	0.246152	0.690597
ACC	ENSG00000100985.7	MEK1_pS217S221	0.56	4.50236	4.89e-05	0.324156	0.732485
ACC	ENSG00000100985.7	MRE11	0.48	3.59887	0.000806	0.216567	0.673889
ACC	ENSG00000100985.7	MTOR_pS2448	-0.48	-3.58932	0.000829	-0.673198	-0.21536
ACC	ENSG00000100985.7	P27_pT157	-0.34	-2.42881	0.0193	-0.57658	-0.0594701
ACC	ENSG00000100985.7	PAI1	0.34	2.39964	0.0207	0.0553522	0.573815
ACC	ENSG00000100985.7	PAXILLIN	-0.39	-2.78972	0.00777	-0.609392	-0.109727
ACC	ENSG00000100985.7	RAD51	0.44	3.22141	0.0024	0.167842	0.645315
ACC	ENSG00000100985.7	SHC_pY317	-0.36	-2.58878	0.013	-0.591442	-0.0819142
ACC	ENSG00000100985.7	SMAD1	0.33	2.30807	0.0258	0.0423728	0.565023
ACC	ENSG00000100985.7	STATHMIN	0.62	5.23782	4.38e-06	0.401687	0.771265
ACC	ENSG00000100985.7	X4EBP1_pT70	0.4	2.85504	0.00654	0.118669	0.615057
ACC	ENSG00000100985.7	BRAF	-0.31	-2.18837	0.034	-0.553277	-0.0253025
ACC	ENSG00000100985.7	FOXO3A_pS318S321	-0.36	-2.60041	0.0126	-0.592503	-0.0835355
ACC	ENSG00000100985.7	FOXM1	0.3	2.09645	0.0418	0.0121207	0.54406
ACC	ENSG00000100985.7	HEREGULIN	0.47	3.50565	0.00106	0.204727	0.66707
ACC	ENSG00000100985.7	MYH11	-0.3	-2.07697	0.0437	-0.542086	-0.00932063
ACC	ENSG00000100985.7	RAB25	-0.34	-2.3786	0.0218	-0.57181	-0.0523768
ACC	ENSG00000100985.7	RICTOR	-0.32	-2.22393	0.0313	-0.556796	-0.0303854
ACC	ENSG00000100985.7	SCD1	-0.35	-2.44006	0.0188	-0.577642	-0.0610575
ACC	ENSG00000100985.7	TAZ	0.46	3.43457	0.00131	0.195614	0.661767
ACC	ENSG00000100985.7	TIGAR	0.45	3.35485	0.00164	0.185302	0.65571
ACC	ENSG00000100985.7	XBP1	-0.31	-2.18118	0.0346	-0.552563	-0.0242747
ACC	ENSG00000100985.7	ACVRL1	0.3	2.11719	0.0399	0.0151011	0.546155
ACC	ENSG00000100985.7	JAB1	-0.45	-3.30455	0.0019	-0.65183	-0.17875
ACC	ENSG00000100985.7	CMET	-0.33	-2.32986	0.0245	-0.567131	-0.0454684
ACC	ENSG00000100985.7	CASPASE8	0.44	3.27435	0.00207	0.174799	0.649479
ACC	ENSG00000100985.7	ERCC1	-0.38	-2.76667	0.00825	-0.607373	-0.106559
ACC	ENSG00000100985.7	SETD2	0.5	3.82693	0.000406	0.244967	0.689937
ACC	ENSG00000100985.7	BCL2A1	0.43	3.20036	0.00255	0.165065	0.643645
ACC	ENSG00000100985.7	CABL	0.32	2.25994	0.0288	0.0355236	0.560335
ACC	ENSG00000100985.7	CASPASE3	0.33	2.31668	0.0252	0.0435965	0.565857
ACC	ENSG00000100985.7	CHK1_pS296	0.36	2.57654	0.0134	0.0802054	0.590323
ACC	ENSG00000100985.7	DUSP4	-0.32	-2.21167	0.0322	-0.555586	-0.0286339
ACC	X1433EPSILON	X4EBP1_pS65	-0.31	-2.1688	0.0355	-0.551329	-0.0225011
ACC	X1433EPSILON	X4EBP1_pT37T46	-0.53	-4.12047	0.000164	-0.709312	-0.280306
ACC	X1433EPSILON	AMPKALPHA	0.33	2.32987	0.0245	0.0454696	0.567132
ACC	X1433EPSILON	ATM	-0.39	-2.82521	0.00708	-0.61248	-0.114591
ACC	X1433EPSILON	BAK	0.44	3.2677	0.00211	0.173927	0.648958
ACC	X1433EPSILON	BCL2	0.31	2.1556	0.0366	0.020611	0.550011
ACC	X1433EPSILON	BETACATENIN	-0.41	-2.98489	0.00462	-0.626073	-0.136295
ACC	X1433EPSILON	BID	-0.35	-2.48173	0.017	-0.581553	-0.0669225
ACC	X1433EPSILON	CMYC	0.41	2.9443	0.00515	0.130807	0.622664
ACC	X1433EPSILON	CD31	0.45	3.33968	0.00172	0.18333	0.654545
ACC	X1433EPSILON	CIAP	0.55	4.34045	8.21e-05	0.305862	0.722931
ACC	X1433EPSILON	DVL3	-0.41	-2.99637	0.00448	-0.627032	-0.137843
ACC	X1433EPSILON	ERALPHA_pS118	0.43	3.18351	0.00267	0.162836	0.642302
ACC	X1433EPSILON	FIBRONECTIN	-0.51	-3.91515	0.00031	-0.695908	-0.255734
ACC	X1433EPSILON	INPP4B	0.49	3.701	0.000594	0.229385	0.681186
ACC	X1433EPSILON	PCADHERIN	0.31	2.15959	0.0363	0.0211826	0.55041
ACC	X1433EPSILON	P27	0.41	3.01247	0.00428	0.140011	0.628371
ACC	X1433EPSILON	P27_pT157	0.46	3.44543	0.00126	0.197011	0.662583
ACC	X1433EPSILON	P38_pT180Y182	-0.32	-2.26202	0.0287	-0.560538	-0.0358191
ACC	X1433EPSILON	P53	0.41	2.96104	0.00493	0.133073	0.624074
ACC	X1433EPSILON	P70S6K_pT389	0.3	2.05664	0.0457	0.0063937	0.540015
ACC	X1433EPSILON	PAXILLIN	0.33	2.32137	0.025	0.0442632	0.566311
ACC	X1433EPSILON	PC	0.32	2.25955	0.0289	0.0354679	0.560297
ACC	X1433EPSILON	PKCALPHA	0.48	3.6748	0.000643	0.226112	0.679331
ACC	X1433EPSILON	PKCALPHA_pS657	0.36	2.56497	0.0138	0.0785887	0.589262
ACC	X1433EPSILON	PKCDELTA_pS664	0.39	2.8337	0.00692	0.115753	0.613215
ACC	X1433EPSILON	PTEN	-0.38	-2.75509	0.0085	-0.606355	-0.104965
ACC	X1433EPSILON	SRC_pY527	-0.33	-2.35807	0.0229	-0.569845	-0.0494689
ACC	X1433EPSILON	YAP_pS127	-0.45	-3.31904	0.00182	-0.652953	-0.180641
ACC	X1433EPSILON	ARAF_pS299	0.59	4.82636	1.71e-05	0.359438	0.750467
ACC	X1433EPSILON	G6PD	0.66	5.78987	6.87e-07	0.453948	0.795944
ACC	X1433EPSILON	NRAS	0.54	4.26663	0.000104	0.297375	0.718444
ACC	X1433EPSILON	PRDX1	0.58	4.66329	2.91e-05	0.341902	0.741601
ACC	X1433EPSILON	RAB25	0.34	2.38179	0.0216	0.0528275	0.572114
ACC	X1433EPSILON	RBM15	-0.52	-4.01735	0.000226	-0.702665	-0.26805
ACC	X1433EPSILON	SCD1	0.53	4.14252	0.000153	0.282903	0.710711
ACC	X1433EPSILON	TIGAR	-0.31	-2.17118	0.0354	-0.551567	-0.022843
ACC	X1433EPSILON	TRANSGLUTAMISE	0.36	2.58019	0.0133	0.0807155	0.590657
ACC	X1433EPSILON	TSC1	-0.32	-2.22088	0.0316	-0.556496	-0.0299499
ACC	X1433EPSILON	EPPK1	0.31	2.14737	0.0373	0.0194301	0.549187
ACC	X1433EPSILON	XBP1	0.43	3.17239	0.00276	0.161365	0.641413
ACC	X1433EPSILON	X1433BETA	0.52	4.04948	0.000205	0.271887	0.704754
ACC	X1433EPSILON	DIRAS3	0.45	3.30125	0.00192	0.178319	0.651574
ACC	X1433EPSILON	JAB1	0.52	4.065	0.000195	0.273735	0.705758
ACC	X1433EPSILON	CMET	0.35	2.48488	0.0168	0.0673658	0.581848
ACC	X1433EPSILON	PARPCLEAVED	0.31	2.15916	0.0363	0.0211202	0.550366
ACC	X1433EPSILON	SMAC	0.61	5.12267	6.42e-06	0.39015	0.765663
ACC	X1433EPSILON	SIL	0.37	2.65242	0.0111	0.0907697	0.597213
ACC	X1433EPSILON	BRD4	-0.33	-2.28506	0.0272	-0.562788	-0.0391013
ACC	X1433EPSILON	CABL	-0.34	-2.42386	0.0195	-0.576112	-0.0587719
ACC	X1433EPSILON	DUSP4	0.32	2.2222	0.0315	0.0301391	0.556626
ACC	X1433EPSILON	ERCC5	-0.36	-2.52247	0.0153	-0.585343	-0.0726405
ACC	X4EBP1	ACC_pS79	-0.35	-2.45983	0.0179	-0.579502	-0.0638424
ACC	X4EBP1	AKT	-0.42	-3.03835	0.00399	-0.630514	-0.143489
ACC	X4EBP1	AKT_pS473	-0.3	-2.11871	0.0398	-0.546308	-0.0153183
ACC	X4EBP1	AMPKALPHA	-0.43	-3.17056	0.00277	-0.641267	-0.161123
ACC	X4EBP1	BID	0.35	2.46474	0.0177	0.0645323	0.579962
ACC	X4EBP1	CKIT	0.32	2.23337	0.0307	0.0317336	0.557727
ACC	X4EBP1	CRAF	0.41	2.97424	0.00475	0.134857	0.625182
ACC	X4EBP1	CASPASE7CLEAVEDD198	0.42	3.10054	0.00337	0.151813	0.635613
ACC	X4EBP1	CHK1	0.38	2.69926	0.00982	0.0972609	0.60141
ACC	X4EBP1	CHK2	0.43	3.17527	0.00273	0.161746	0.641644
ACC	X4EBP1	CHK2_pT68	0.42	3.07961	0.00357	0.149017	0.633905
ACC	X4EBP1	CYCLINB1	0.49	3.75966	0.000498	0.236674	0.685296
ACC	X4EBP1	FIBRONECTIN	0.43	3.18734	0.00264	0.163343	0.642608
ACC	X4EBP1	GSK3ALPHABETA	0.31	2.17099	0.0354	0.0228151	0.551547
ACC	X4EBP1	GSK3ALPHABETA_pS21S9	-0.35	-2.46672	0.0176	-0.580148	-0.0648111
ACC	X4EBP1	JNK2	-0.31	-2.19048	0.0338	-0.553487	-0.0256049
ACC	X4EBP1	MTOR	-0.51	-3.9199	0.000306	-0.696226	-0.25631
ACC	X4EBP1	MTOR_pS2448	-0.59	-4.87548	1.45e-05	-0.753066	-0.364631
ACC	X4EBP1	P38_pT180Y182	-0.3	-2.06028	0.0453	-0.540387	-0.0069179
ACC	X4EBP1	P70S6K_pT389	-0.32	-2.25879	0.0289	-0.560223	-0.0353595
ACC	X4EBP1	PAI1	0.42	3.08797	0.00348	0.150135	0.634589
ACC	X4EBP1	PAXILLIN	-0.32	-2.25099	0.0294	-0.559458	-0.0342474
ACC	X4EBP1	PC	0.37	2.67093	0.0106	0.0933379	0.598877
ACC	X4EBP1	PKCALPHA	-0.36	-2.5507	0.0143	-0.587951	-0.0765944
ACC	X4EBP1	PKCALPHA_pS657	-0.42	-3.10569	0.00332	-0.636032	-0.1525
ACC	X4EBP1	PKCDELTA_pS664	-0.42	-3.06282	0.00373	-0.632529	-0.14677
ACC	X4EBP1	STATHMIN	0.42	3.10223	0.00335	0.152038	0.635751
ACC	X4EBP1	YAP	0.32	2.21287	0.0321	0.0288061	0.555705
ACC	X4EBP1	X4EBP1_pT70	0.44	3.25958	0.00216	0.172862	0.648322
ACC	X4EBP1	ARAF_pS299	-0.33	-2.31214	0.0255	-0.565418	-0.0429514
ACC	X4EBP1	BAD_pS112	-0.41	-2.98394	0.00463	-0.625994	-0.136166
ACC	X4EBP1	CYCLINE2	0.35	2.47767	0.0171	0.0663514	0.581173
ACC	X4EBP1	FOXO3A_pS318S321	-0.52	-4.08433	0.000184	-0.707002	-0.27603
ACC	X4EBP1	FOXM1	0.31	2.17216	0.0353	0.0229829	0.551664
ACC	X4EBP1	HEREGULIN	0.44	3.29157	0.00197	0.177054	0.650822
ACC	X4EBP1	PKCPANBETAII_pS660	-0.47	-3.5503	0.00093	-0.670356	-0.210415
ACC	X4EBP1	RICTOR	-0.4	-2.88306	0.00607	-0.617461	-0.12249
ACC	X4EBP1	TAZ	0.35	2.50966	0.0158	0.0708447	0.584155
ACC	X4EBP1	TIGAR	0.39	2.80493	0.00746	0.111814	0.610719
ACC	X4EBP1	TRANSGLUTAMISE	0.32	2.2472	0.0297	0.0337062	0.559086
ACC	X4EBP1	TFRC	0.42	3.05081	0.00386	0.14516	0.631542
ACC	X4EBP1	X1433ZETA	0.36	2.58223	0.0132	0.0809999	0.590844
ACC	X4EBP1	JAB1	-0.3	-2.1158	0.0401	-0.546015	-0.0149014
ACC	X4EBP1	SETD2	0.52	4.00976	0.000232	0.267142	0.702169
ACC	X4EBP1	CDK1_pY15	0.35	2.47432	0.0173	0.0658803	0.58086
ACC	X4EBP1	BCL2A1	0.39	2.80787	0.00741	0.112217	0.610975
ACC	X4EBP1	CHK1_pS296	0.3	2.09647	0.0418	0.0121239	0.544062
ACC	X4EBP1	IGF1R_pY1135Y1136	0.44	3.25021	0.00221	0.171631	0.647586
ACC	X4EBP1_pS65	X4EBP1_pT37T46	0.32	2.22504	0.0313	0.0305438	0.556906
ACC	X4EBP1_pS65	AKT	0.38	2.71774	0.00937	0.0998147	0.603053
ACC	X4EBP1_pS65	ASNS	-0.33	-2.34529	0.0236	-0.568617	-0.0476572
ACC	X4EBP1_pS65	BCL2	-0.51	-3.90284	0.000322	-0.695083	-0.25424
ACC	X4EBP1_pS65	BETACATENIN	0.36	2.53139	0.015	0.0738913	0.586169
ACC	X4EBP1_pS65	CD31	-0.46	-3.44196	0.00128	-0.662322	-0.196564
ACC	X4EBP1_pS65	CD49B	-0.33	-2.33143	0.0244	-0.567283	-0.0456918
ACC	X4EBP1_pS65	CDK1	-0.38	-2.69421	0.00995	-0.600959	-0.0965624
ACC	X4EBP1_pS65	CIAP	-0.34	-2.40968	0.0202	-0.574768	-0.0567697
ACC	X4EBP1_pS65	CYCLINE1	0.44	3.24375	0.00225	0.170782	0.647078
ACC	X4EBP1_pS65	ECADHERIN	-0.42	-3.10756	0.0033	-0.636184	-0.152749
ACC	X4EBP1_pS65	EEF2	0.32	2.27302	0.028	0.0373865	0.561614
ACC	X4EBP1_pS65	EEF2K	0.36	2.52626	0.0152	0.0731728	0.585695
ACC	X4EBP1_pS65	ERALPHA	-0.4	-2.89592	0.00587	-0.61856	-0.124241
ACC	X4EBP1_pS65	FIBRONECTIN	0.32	2.21579	0.0319	0.0292238	0.555994
ACC	X4EBP1_pS65	FOXO3A	-0.51	-3.94875	0.00028	-0.698149	-0.259802
ACC	X4EBP1_pS65	GSK3ALPHABETA	0.57	4.56206	4.03e-05	0.330791	0.73591
ACC	X4EBP1_pS65	HER2_pY1248	-0.46	-3.43842	0.00129	-0.662056	-0.196108
ACC	X4EBP1_pS65	INPP4B	-0.3	-2.06917	0.0444	-0.541292	-0.00819799
ACC	X4EBP1_pS65	JNK_pT183Y185	-0.32	-2.26184	0.0287	-0.560522	-0.0357947
ACC	X4EBP1_pS65	LCK	-0.39	-2.79478	0.00767	-0.609834	-0.110422
ACC	X4EBP1_pS65	MTOR_pS2448	-0.38	-2.74223	0.00879	-0.605222	-0.103194
ACC	X4EBP1_pS65	P27_pT157	-0.37	-2.65984	0.0109	-0.597881	-0.0918
ACC	X4EBP1_pS65	P38MAPK	0.31	2.12916	0.0389	0.0168187	0.54736
ACC	X4EBP1_pS65	P53	-0.44	-3.2096	0.00248	-0.644379	-0.166284
ACC	X4EBP1_pS65	P70S6K1	0.44	3.23348	0.00232	0.169431	0.646269
ACC	X4EBP1_pS65	P70S6K_pT389	-0.34	-2.39347	0.021	-0.573228	-0.0544796
ACC	X4EBP1_pS65	PDK1_pS241	0.3	2.11562	0.0401	0.0148745	0.545996
ACC	X4EBP1_pS65	PI3KP110ALPHA	0.38	2.71167	0.00951	0.0989762	0.602514
ACC	X4EBP1_pS65	PTEN	0.31	2.15322	0.0368	0.0202694	0.549773
ACC	X4EBP1_pS65	S6	0.44	3.24068	0.00227	0.170378	0.646836
ACC	X4EBP1_pS65	SHC_pY317	-0.37	-2.65391	0.011	-0.597347	-0.0909771
ACC	X4EBP1_pS65	SMAD4	-0.38	-2.75024	0.00861	-0.605928	-0.104297
ACC	X4EBP1_pS65	TUBERIN	0.34	2.41916	0.0198	0.0581094	0.575667
ACC	X4EBP1_pS65	ARID1A	0.37	2.67271	0.0105	0.093585	0.599037
ACC	X4EBP1_pS65	FASN	0.36	2.56662	0.0137	0.0788193	0.589413
ACC	X4EBP1_pS65	NRAS	-0.48	-3.64998	0.000692	-0.677564	-0.223002
ACC	X4EBP1_pS65	PRDX1	-0.41	-3.00832	0.00433	-0.628027	-0.139453
ACC	X4EBP1_pS65	RAB11	-0.36	-2.52572	0.0152	-0.585644	-0.0730964
ACC	X4EBP1_pS65	RAB25	-0.47	-3.51321	0.00104	-0.667629	-0.205692
ACC	X4EBP1_pS65	RBM15	0.54	4.22662	0.000118	0.292738	0.715977
ACC	X4EBP1_pS65	SCD1	-0.35	-2.51223	0.0157	-0.584394	-0.0712057
ACC	X4EBP1_pS65	SF2	-0.37	-2.68236	0.0103	-0.599901	-0.0949218
ACC	X4EBP1_pS65	EPPK1	-0.47	-3.56289	0.000897	-0.671276	-0.212013
ACC	X4EBP1_pS65	XBP1	-0.31	-2.16644	0.0357	-0.551093	-0.0221633
ACC	X4EBP1_pS65	DIRAS3	-0.32	-2.23297	0.0307	-0.557687	-0.0316762
ACC	X4EBP1_pS65	ANNEXIN1	-0.44	-3.23257	0.00233	-0.646197	-0.169312
ACC	X4EBP1_pS65	JAB1	-0.42	-3.02747	0.00411	-0.629615	-0.142028
ACC	X4EBP1_pS65	CMET	-0.4	-2.87288	0.00624	-0.616589	-0.121103
ACC	X4EBP1_pS65	ERCC1	0.3	2.0704	0.0443	0.00837439	0.541417
ACC	X4EBP1_pS65	PARPCLEAVED	-0.47	-3.49923	0.00108	-0.666595	-0.203908
ACC	X4EBP1_pS65	SIL	-0.32	-2.20774	0.0325	-0.555198	-0.0280733
ACC	X4EBP1_pS65	BRD4	0.47	3.50872	0.00105	0.205119	0.667297
ACC	X4EBP1_pS65	CABL	0.52	4.03644	0.000213	0.270333	0.703909
ACC	X4EBP1_pS65	CASPASE3	0.46	3.41368	0.00139	0.19292	0.660191
ACC	X4EBP1_pS65	CHK1_pS296	0.36	2.52799	0.0151	0.0734142	0.585854
ACC	X4EBP1_pS65	DUSP4	-0.31	-2.16493	0.0359	-0.550943	-0.0219477
ACC	X4EBP1_pS65	ERCC5	0.32	2.20349	0.0328	0.0274652	0.554777
ACC	X4EBP1_pS65	JAK2	0.35	2.47549	0.0172	0.0660447	0.580969
ACC	X4EBP1_pS65	SHP2_pY542	-0.45	-3.31431	0.00185	-0.652587	-0.180024
ACC	X4EBP1_pT37T46	AKT	0.33	2.34394	0.0237	0.0474661	0.568487
ACC	X4EBP1_pT37T46	AKT_pS473	0.56	4.437	6.03e-05	0.316825	0.728675
ACC	X4EBP1_pT37T46	AKT_pT308	0.54	4.22891	0.000117	0.293004	0.716119
ACC	X4EBP1_pT37T46	BAK	-0.48	-3.60128	0.0008	-0.674064	-0.216871
ACC	X4EBP1_pT37T46	BCL2	-0.42	-3.11078	0.00327	-0.636445	-0.153177
ACC	X4EBP1_pT37T46	BECLIN	-0.33	-2.2995	0.0263	-0.564192	-0.0411553
ACC	X4EBP1_pT37T46	BETACATENIN	0.3	2.05775	0.0456	0.00655387	0.540129
ACC	X4EBP1_pT37T46	CJUN_pS73	0.47	3.53188	0.000982	0.208073	0.669005
ACC	X4EBP1_pT37T46	CMYC	-0.4	-2.88933	0.00597	-0.617998	-0.123345
ACC	X4EBP1_pT37T46	CD31	-0.53	-4.10905	0.00017	-0.708584	-0.278957
ACC	X4EBP1_pT37T46	CDK1	-0.37	-2.6449	0.0113	-0.596535	-0.0897252
ACC	X4EBP1_pT37T46	CHK1	-0.36	-2.56003	0.014	-0.588809	-0.0778992
ACC	X4EBP1_pT37T46	CIAP	-0.43	-3.19953	0.00255	-0.643579	-0.164955
ACC	X4EBP1_pT37T46	ECADHERIN	-0.36	-2.56492	0.0138	-0.589257	-0.0785819
ACC	X4EBP1_pT37T46	ERALPHA	-0.37	-2.61287	0.0122	-0.593636	-0.0852714
ACC	X4EBP1_pT37T46	ERALPHA_pS118	-0.48	-3.60013	0.000803	-0.673981	-0.216726
ACC	X4EBP1_pT37T46	FOXO3A	-0.45	-3.30393	0.0019	-0.651782	-0.178669
ACC	X4EBP1_pT37T46	GSK3ALPHABETA_pS21S9	0.49	3.72613	0.000551	0.232514	0.682954
ACC	X4EBP1_pT37T46	INPP4B	-0.49	-3.72785	0.000548	-0.683074	-0.232728
ACC	X4EBP1_pT37T46	MEK1_pS217S221	0.32	2.2707	0.0281	0.0370561	0.561387
ACC	X4EBP1_pT37T46	PCADHERIN	-0.51	-3.94383	0.000284	-0.697821	-0.259207
ACC	X4EBP1_pT37T46	P27	-0.33	-2.35763	0.0229	-0.569802	-0.0494066
ACC	X4EBP1_pT37T46	P27_pT157	-0.46	-3.47622	0.00116	-0.664885	-0.200963
ACC	X4EBP1_pT37T46	P38_pT180Y182	0.58	4.73832	2.28e-05	0.350026	0.745726
ACC	X4EBP1_pT37T46	P53	-0.57	-4.64257	3.11e-05	-0.740448	-0.339642
ACC	X4EBP1_pT37T46	P70S6K_pT389	-0.3	-2.06563	0.0448	-0.540932	-0.00768877
ACC	X4EBP1_pT37T46	PAI1	0.32	2.22408	0.0313	0.0304074	0.556812
ACC	X4EBP1_pT37T46	PC	-0.47	-3.56384	0.000894	-0.671345	-0.212133
ACC	X4EBP1_pT37T46	PR	-0.54	-4.25473	0.000108	-0.717713	-0.295999
ACC	X4EBP1_pT37T46	PRAS40_pT246	0.51	3.90498	0.00032	0.254499	0.695226
ACC	X4EBP1_pT37T46	RB_pS807S811	0.3	2.05462	0.0459	0.00610314	0.539809
ACC	X4EBP1_pT37T46	S6_pS235S236	0.44	3.25623	0.00218	0.172422	0.648059
ACC	X4EBP1_pT37T46	S6_pS240S244	0.39	2.81239	0.00732	0.112836	0.611367
ACC	X4EBP1_pT37T46	SHC_pY317	-0.34	-2.43798	0.0189	-0.577446	-0.0607641
ACC	X4EBP1_pT37T46	SMAD4	-0.54	-4.25047	0.000109	-0.717451	-0.295505
ACC	X4EBP1_pT37T46	SRC_pY527	0.47	3.52538	0.001	0.207244	0.668526
ACC	X4EBP1_pT37T46	XRCC1	-0.61	-5.08385	7.31e-06	-0.763737	-0.386211
ACC	X4EBP1_pT37T46	YAP_pS127	0.56	4.45805	5.64e-05	0.319193	0.729909
ACC	X4EBP1_pT37T46	YB1_pS102	0.49	3.7603	0.000497	0.236754	0.685341
ACC	X4EBP1_pT37T46	X4EBP1_pT70	0.51	3.94423	0.000284	0.259255	0.697848
ACC	X4EBP1_pT37T46	ARAF_pS299	-0.38	-2.7114	0.00952	-0.602491	-0.0989396
ACC	X4EBP1_pT37T46	ANNEXINVII	-0.46	-3.45266	0.00124	-0.663125	-0.19794
ACC	X4EBP1_pT37T46	BAD_pS112	0.5	3.82515	0.000409	0.244749	0.689815
ACC	X4EBP1_pT37T46	BAP1C4	-0.37	-2.63208	0.0117	-0.595377	-0.0879434
ACC	X4EBP1_pT37T46	CD20	-0.41	-3.0002	0.00443	-0.62735	-0.138358
ACC	X4EBP1_pT37T46	GSK3_pS9	0.61	5.05781	7.96e-06	0.383554	0.762434
ACC	X4EBP1_pT37T46	MYOSINIIA_pS1943	0.39	2.79685	0.00762	0.110706	0.610015
ACC	X4EBP1_pT37T46	NRAS	-0.58	-4.75753	2.14e-05	-0.74677	-0.352091
ACC	X4EBP1_pT37T46	NDRG1_pT346	0.54	4.30863	9.08e-05	0.302215	0.721007
ACC	X4EBP1_pT37T46	P21	0.53	4.19408	0.00013	0.288946	0.713952
ACC	X4EBP1_pT37T46	PDCD4	0.5	3.79339	0.00045	0.240842	0.687633
ACC	X4EBP1_pT37T46	PRDX1	-0.6	-4.96092	1.1e-05	-0.75751	-0.373568
ACC	X4EBP1_pT37T46	RAB25	-0.54	-4.23996	0.000113	-0.716802	-0.294287
ACC	X4EBP1_pT37T46	RBM15	0.3	2.05394	0.046	0.00600502	0.53974
ACC	X4EBP1_pT37T46	RICTOR_pT1135	0.56	4.50627	4.83e-05	0.324592	0.732711
ACC	X4EBP1_pT37T46	SCD1	-0.55	-4.38614	7.1e-05	-0.725667	-0.31107
ACC	X4EBP1_pT37T46	SF2	-0.46	-3.41518	0.00138	-0.660304	-0.193114
ACC	X4EBP1_pT37T46	TIGAR	0.32	2.2031	0.0329	0.0274093	0.554738
ACC	X4EBP1_pT37T46	TUBERIN_pT1462	0.54	4.27154	0.000102	0.297943	0.718745
ACC	X4EBP1_pT37T46	EPPK1	-0.43	-3.18224	0.00268	-0.642201	-0.162669
ACC	X4EBP1_pT37T46	XBP1	-0.47	-3.56399	0.000894	-0.671356	-0.212152
ACC	X4EBP1_pT37T46	ACETYLATUBULINLYS40	-0.31	-2.13502	0.0384	-0.547949	-0.01766
ACC	X4EBP1_pT37T46	X1433BETA	-0.52	-4.06898	0.000193	-0.706014	-0.274208
ACC	X4EBP1_pT37T46	DIRAS3	-0.6	-4.95114	1.13e-05	-0.757007	-0.372552
ACC	X4EBP1_pT37T46	JAB1	-0.57	-4.65336	3e-05	-0.74105	-0.34082
ACC	X4EBP1_pT37T46	CMET	-0.37	-2.68216	0.0103	-0.599882	-0.0948937
ACC	X4EBP1_pT37T46	PARPCLEAVED	-0.53	-4.15403	0.000148	-0.711438	-0.284256
ACC	X4EBP1_pT37T46	SIL	-0.48	-3.60707	0.000787	-0.674482	-0.217602
ACC	X4EBP1_pT37T46	DUSP4	-0.36	-2.56686	0.0137	-0.589436	-0.0788537
ACC	X4EBP1_pT37T46	ERCC5	0.54	4.29934	9.35e-05	0.301147	0.720442
ACC	X4EBP1_pT37T46	IRF1	0.34	2.40273	0.0206	0.0557892	0.574109
ACC	X4EBP1_pT37T46	PDL1	-0.34	-2.3766	0.0219	-0.571619	-0.0520937
ACC	X53BP1	ACC1	0.34	2.40614	0.0204	0.0562708	0.574433
ACC	X53BP1	AMPKALPHA	0.41	2.95619	0.00499	0.132416	0.623666
ACC	X53BP1	BCL2	-0.32	-2.2761	0.0278	-0.561914	-0.0378249
ACC	X53BP1	BECLIN	-0.41	-2.94241	0.00518	-0.622505	-0.130552
ACC	X53BP1	BETACATENIN	0.36	2.57538	0.0135	0.0800436	0.590217
ACC	X53BP1	CMYC	-0.32	-2.21131	0.0323	-0.555551	-0.0285838
ACC	X53BP1	CRAF_pS338	-0.3	-2.09175	0.0423	-0.543584	-0.0114453
ACC	X53BP1	CASPASE7CLEAVEDD198	-0.37	-2.64634	0.0112	-0.596665	-0.0899254
ACC	X53BP1	CD31	-0.36	-2.53171	0.015	-0.586198	-0.0739356
ACC	X53BP1	CDK1	-0.41	-2.96197	0.00491	-0.624152	-0.133198
ACC	X53BP1	CHK2_pT68	-0.36	-2.52495	0.0153	-0.585573	-0.0729881
ACC	X53BP1	CLAUDIN7	-0.33	-2.30473	0.026	-0.564699	-0.0418981
ACC	X53BP1	CYCLINE1	0.34	2.40288	0.0206	0.0558097	0.574123
ACC	X53BP1	EEF2	0.44	3.25047	0.00221	0.171665	0.647607
ACC	X53BP1	EEF2K	0.49	3.76806	0.000486	0.237714	0.685879
ACC	X53BP1	EGFR	0.34	2.39823	0.0208	0.0551532	0.573681
ACC	X53BP1	ERALPHA	-0.37	-2.60742	0.0124	-0.59314	-0.0845117
ACC	X53BP1	ERK2	0.34	2.42471	0.0195	0.0588922	0.576192
ACC	X53BP1	FOXO3A	-0.37	-2.66947	0.0106	-0.598746	-0.0931353
ACC	X53BP1	HER3	-0.3	-2.1	0.0415	-0.54442	-0.0126315
ACC	X53BP1	JNK_pT183Y185	-0.36	-2.52979	0.0151	-0.586021	-0.0736671
ACC	X53BP1	KU80	0.47	3.49305	0.0011	0.203117	0.666136
ACC	X53BP1	LCK	-0.36	-2.55505	0.0142	-0.588351	-0.0772028
ACC	X53BP1	MAPK_pT202Y204	-0.39	-2.77692	0.00803	-0.608272	-0.107968
ACC	X53BP1	MRE11	-0.49	-3.69135	0.000612	-0.680504	-0.228181
ACC	X53BP1	MTOR	0.44	3.25329	0.00219	0.172036	0.647828
ACC	X53BP1	NFKBP65_pS536	-0.34	-2.36464	0.0225	-0.570475	-0.0504004
ACC	X53BP1	P53	-0.35	-2.43866	0.0188	-0.57751	-0.06086
ACC	X53BP1	P70S6K1	0.37	2.61379	0.0122	0.0853993	0.59372
ACC	X53BP1	P90RSK_pT359S363	-0.5	-3.81537	0.000421	-0.689145	-0.243547
ACC	X53BP1	PAXILLIN	0.39	2.79596	0.00764	0.110584	0.609937
ACC	X53BP1	PDK1_pS241	0.37	2.63854	0.0115	0.0888426	0.595962
ACC	X53BP1	PR	-0.33	-2.35533	0.023	-0.569582	-0.0490814
ACC	X53BP1	RAD51	-0.42	-3.09033	0.00346	-0.634782	-0.15045
ACC	X53BP1	S6	0.52	4.03403	0.000215	0.270044	0.703752
ACC	X53BP1	SMAD4	-0.37	-2.62244	0.0119	-0.594505	-0.0866035
ACC	X53BP1	SRC	0.33	2.35492	0.0231	0.0490223	0.569542
ACC	X53BP1	SRC_pY416	-0.42	-3.04978	0.00387	-0.631457	-0.145023
ACC	X53BP1	STATHMIN	-0.35	-2.51266	0.0157	-0.584433	-0.071265
ACC	X53BP1	TUBERIN	0.46	3.40468	0.00142	0.191758	0.659509
ACC	X53BP1	YAP	-0.36	-2.58353	0.0132	-0.590963	-0.0811817
ACC	X53BP1	X4EBP1_pT70	-0.31	-2.15396	0.0368	-0.549847	-0.0203753
ACC	X53BP1	ARID1A	0.62	5.27642	3.85e-06	0.405505	0.773106
ACC	X53BP1	BRAF	0.49	3.77115	0.000481	0.238096	0.686094
ACC	X53BP1	BAP1C4	0.48	3.65849	0.000675	0.224068	0.678171
ACC	X53BP1	CYCLINE2	0.41	2.9455	0.00514	0.130969	0.622765
ACC	X53BP1	ETS1	-0.36	-2.5732	0.0135	-0.590017	-0.0797384
ACC	X53BP1	HEREGULIN	-0.3	-2.09041	0.0424	-0.543448	-0.0112525
ACC	X53BP1	NRAS	-0.36	-2.60049	0.0126	-0.59251	-0.083547
ACC	X53BP1	RAB11	-0.5	-3.85363	0.000375	-0.691758	-0.248239
ACC	X53BP1	RBM15	0.43	3.20359	0.00253	0.16549	0.643901
ACC	X53BP1	SF2	-0.55	-4.34917	7.98e-05	-0.723455	-0.306859
ACC	X53BP1	XBP1	-0.34	-2.39284	0.0211	-0.573167	-0.0543901
ACC	X53BP1	X1433BETA	-0.44	-3.22179	0.0024	-0.645345	-0.167891
ACC	X53BP1	X1433ZETA	0.3	2.05307	0.046	0.00587969	0.539651
ACC	X53BP1	ACVRL1	-0.37	-2.62376	0.0119	-0.594624	-0.0867872
ACC	X53BP1	ANNEXIN1	-0.53	-4.17507	0.000138	-0.712762	-0.286723
ACC	X53BP1	ADAR1	0.35	2.46801	0.0175	0.0649938	0.58027
ACC	X53BP1	CMET	-0.43	-3.14484	0.00298	-0.6392	-0.15771
ACC	X53BP1	CASPASE8	-0.41	-2.95206	0.00505	-0.623319	-0.131859
ACC	X53BP1	ERCC1	0.43	3.16784	0.00279	0.160761	0.641048
ACC	X53BP1	MSH6	0.31	2.20136	0.033	0.0271602	0.554565
ACC	X53BP1	PARPCLEAVED	-0.38	-2.75057	0.0086	-0.605957	-0.104343
ACC	X53BP1	SIL	-0.3	-2.08798	0.0426	-0.543202	-0.0109032
ACC	X53BP1	BRD4	0.64	5.59171	1.34e-06	0.435763	0.787483
ACC	X53BP1	ARAF	0.44	3.22291	0.00239	0.168039	0.645434
ACC	X53BP1	BRAF_pS445	0.36	2.52601	0.0152	0.0731372	0.585671
ACC	X53BP1	COG3	0.51	3.88269	0.000343	0.251787	0.693726
ACC	X53BP1	JAK2	0.59	4.80547	1.83e-05	0.357216	0.749352
ACC	X53BP1	PDL1	-0.52	-4.0506	0.000204	-0.704827	-0.272021
ACC	ACC_pS79	ACC1	0.78	8.1984	2.1e-10	0.629083	0.871114
ACC	ACC_pS79	AKT_pS473	0.49	3.68402	0.000625	0.227264	0.679985
ACC	ACC_pS79	AMPKALPHA	0.49	3.7003	0.000596	0.229297	0.681137
ACC	ACC_pS79	BETACATENIN	0.36	2.53675	0.0148	0.0746419	0.586664
ACC	ACC_pS79	BID	-0.47	-3.48733	0.00112	-0.665712	-0.202386
ACC	ACC_pS79	CRAF_pS338	-0.55	-4.35307	7.89e-05	-0.72369	-0.307304
ACC	ACC_pS79	CASPASE7CLEAVEDD198	-0.52	-4.06013	0.000198	-0.705443	-0.273156
ACC	ACC_pS79	CHK1_pS345	0.41	2.94958	0.00508	0.131522	0.623109
ACC	ACC_pS79	CHK2_pT68	-0.41	-2.95735	0.00498	-0.623764	-0.132574
ACC	ACC_pS79	COLLAGENVI	-0.38	-2.69136	0.01	-0.600705	-0.096168
ACC	ACC_pS79	DJ1	0.34	2.39704	0.0208	0.0549843	0.573568
ACC	ACC_pS79	EEF2	0.32	2.23877	0.0303	0.0325038	0.558258
ACC	ACC_pS79	EEF2K	0.51	3.90529	0.00032	0.254537	0.695247
ACC	ACC_pS79	EGFR_pY1068	0.33	2.32311	0.0249	0.0445097	0.566479
ACC	ACC_pS79	FIBRONECTIN	-0.37	-2.64921	0.0112	-0.596924	-0.0903247
ACC	ACC_pS79	GSK3ALPHABETA_pS21S9	0.53	4.17381	0.000139	0.286576	0.712683
ACC	ACC_pS79	HSP70	-0.57	-4.58648	3.73e-05	-0.737296	-0.333487
ACC	ACC_pS79	JNK2	0.33	2.31593	0.0253	0.0434896	0.565784
ACC	ACC_pS79	LCK	-0.54	-4.30465	9.2e-05	-0.720765	-0.301758
ACC	ACC_pS79	LKB1	-0.48	-3.66865	0.000655	-0.678894	-0.225342
ACC	ACC_pS79	MEK1_pS217S221	-0.41	-2.97856	0.0047	-0.625544	-0.13544
ACC	ACC_pS79	MRE11	-0.6	-5.03812	8.5e-06	-0.761443	-0.381537
ACC	ACC_pS79	MTOR	0.35	2.51845	0.0155	0.0720771	0.58497
ACC	ACC_pS79	MTOR_pS2448	0.53	4.1433	0.000153	0.282995	0.71076
ACC	ACC_pS79	NCADHERIN	-0.33	-2.28769	0.027	-0.563044	-0.0394747
ACC	ACC_pS79	NOTCH1	-0.43	-3.12004	0.00319	-0.637197	-0.154411
ACC	ACC_pS79	P38_pT180Y182	0.3	2.09606	0.0419	0.0120651	0.544021
ACC	ACC_pS79	P90RSK_pT359S363	-0.31	-2.16441	0.0359	-0.550891	-0.0218727
ACC	ACC_pS79	PRAS40_pT246	0.49	3.69146	0.000612	0.228195	0.680512
ACC	ACC_pS79	RAD51	-0.58	-4.74184	2.25e-05	-0.745918	-0.350406
ACC	ACC_pS79	S6	0.35	2.50597	0.016	0.0703271	0.583812
ACC	ACC_pS79	S6_pS240S244	0.48	3.65136	0.00069	0.223175	0.677662
ACC	ACC_pS79	SMAD1	-0.41	-3.00443	0.00438	-0.627703	-0.138929
ACC	ACC_pS79	SMAD3	-0.48	-3.67033	0.000652	-0.679014	-0.225552
ACC	ACC_pS79	STATHMIN	-0.63	-5.42248	2.36e-06	-0.779911	-0.419727
ACC	ACC_pS79	SYK	-0.35	-2.46476	0.0177	-0.579964	-0.0645356
ACC	ACC_pS79	TUBERIN	0.33	2.30898	0.0257	0.0425032	0.565112
ACC	ACC_pS79	YAP	-0.41	-2.96552	0.00487	-0.62445	-0.133679
ACC	ACC_pS79	X4EBP1_pT70	-0.39	-2.82232	0.00713	-0.612229	-0.114196
ACC	ACC_pS79	BRAF	0.35	2.48927	0.0167	0.0679821	0.582257
ACC	ACC_pS79	BAD_pS112	0.46	3.47109	0.00117	0.200306	0.664503
ACC	ACC_pS79	ETS1	-0.48	-3.62248	0.000752	-0.675592	-0.219543
ACC	ACC_pS79	FASN	0.47	3.48655	0.00112	0.202285	0.665654
ACC	ACC_pS79	FOXO3A_pS318S321	0.33	2.33108	0.0244	0.0456409	0.567248
ACC	ACC_pS79	GAPDH	0.46	3.39919	0.00145	0.191049	0.659094
ACC	ACC_pS79	GSK3_pS9	0.45	3.35051	0.00166	0.184739	0.655378
ACC	ACC_pS79	HEREGULIN	-0.54	-4.22733	0.000117	-0.716021	-0.292821
ACC	ACC_pS79	NDRG1_pT346	0.38	2.71344	0.00947	0.0992203	0.602671
ACC	ACC_pS79	P27_pT198	-0.32	-2.20176	0.033	-0.554605	-0.027218
ACC	ACC_pS79	PKCPANBETAII_pS660	0.44	3.23467	0.00231	0.169587	0.646362
ACC	ACC_pS79	RAB11	-0.32	-2.25497	0.0292	-0.559848	-0.0348146
ACC	ACC_pS79	RICTOR	0.3	2.07603	0.0438	0.00918525	0.54199
ACC	ACC_pS79	TAZ	-0.39	-2.83007	0.00699	-0.612901	-0.115257
ACC	ACC_pS79	TIGAR	-0.4	-2.88262	0.00608	-0.617424	-0.12243
ACC	ACC_pS79	TRANSGLUTAMISE	-0.35	-2.50622	0.016	-0.583836	-0.0703623
ACC	ACC_pS79	TUBERIN_pT1462	0.31	2.1901	0.0339	0.025551	0.553449
ACC	ACC_pS79	X1433BETA	-0.36	-2.5574	0.0141	-0.588567	-0.0775312
ACC	ACC_pS79	ACVRL1	-0.5	-3.87325	0.000353	-0.693088	-0.250636
ACC	ACC_pS79	ERCC1	0.38	2.75805	0.00844	0.105373	0.606615
ACC	ACC_pS79	RB	-0.42	-3.10586	0.00332	-0.636046	-0.152522
ACC	ACC_pS79	SETD2	-0.37	-2.63028	0.0117	-0.595214	-0.0876931
ACC	ACC_pS79	BRAF_pS445	0.35	2.48935	0.0167	0.067994	0.582265
ACC	ACC_pS79	BCL2A1	-0.35	-2.45207	0.0182	-0.578773	-0.0627496
ACC	ACC_pS79	COG3	0.42	3.10241	0.00335	0.152062	0.635766
ACC	ACC_pS79	PDL1	-0.45	-3.3555	0.00164	-0.655761	-0.185388
ACC	ACC1	AMPKALPHA	0.38	2.73892	0.00887	0.102738	0.604929
ACC	ACC1	BCL2	-0.35	-2.45357	0.0182	-0.578914	-0.0629603
ACC	ACC1	BETACATENIN	0.32	2.21656	0.0319	0.0293333	0.556069
ACC	ACC1	CKIT	0.36	2.57008	0.0136	0.0793033	0.589731
ACC	ACC1	CMYC	-0.33	-2.31066	0.0256	-0.565274	-0.0427409
ACC	ACC1	CRAF_pS338	-0.49	-3.74722	0.000517	-0.684429	-0.235134
ACC	ACC1	CD31	-0.35	-2.51016	0.0158	-0.584202	-0.0709153
ACC	ACC1	CHK2_pT68	-0.32	-2.23034	0.0309	-0.557429	-0.0313017
ACC	ACC1	CYCLINE1	0.36	2.59986	0.0126	0.0834588	0.592453
ACC	ACC1	EEF2	0.47	3.50504	0.00106	0.20465	0.667025
ACC	ACC1	EEF2K	0.37	2.67145	0.0105	0.0934101	0.598923
ACC	ACC1	ERALPHA	-0.43	-3.14095	0.00301	-0.638887	-0.157193
ACC	ACC1	FOXO3A	-0.38	-2.75043	0.00861	-0.605945	-0.104324
ACC	ACC1	GSK3ALPHABETA	0.39	2.78165	0.00793	0.108618	0.608686
ACC	ACC1	HSP70	-0.34	-2.39437	0.021	-0.573313	-0.0546065
ACC	ACC1	INPP4B	-0.35	-2.49444	0.0164	-0.582739	-0.0687087
ACC	ACC1	KU80	0.33	2.34508	0.0236	0.0476283	0.568597
ACC	ACC1	LCK	-0.47	-3.50475	0.00106	-0.667003	-0.204613
ACC	ACC1	MRE11	-0.44	-3.21266	0.00246	-0.644621	-0.166687
ACC	ACC1	MTOR	0.39	2.7909	0.00774	0.109889	0.609495
ACC	ACC1	NCADHERIN	-0.37	-2.62593	0.0118	-0.59482	-0.0870881
ACC	ACC1	NOTCH1	-0.48	-3.59226	0.000822	-0.673411	-0.215731
ACC	ACC1	P27_pT157	-0.33	-2.35107	0.0233	-0.569172	-0.0484764
ACC	ACC1	P90RSK_pT359S363	-0.42	-3.07177	0.00364	-0.633263	-0.147968
ACC	ACC1	PRAS40_pT246	0.34	2.43181	0.0192	0.0598934	0.576863
ACC	ACC1	RAD50	0.31	2.1756	0.035	0.0234748	0.552006
ACC	ACC1	RAD51	-0.43	-3.15364	0.0029	-0.639909	-0.158879
ACC	ACC1	S6	0.36	2.55772	0.0141	0.0775753	0.588596
ACC	ACC1	STATHMIN	-0.32	-2.27504	0.0278	-0.561811	-0.0376743
ACC	ACC1	SYK	-0.39	-2.8185	0.0072	-0.611898	-0.113674
ACC	ACC1	TUBERIN	0.39	2.7674	0.00823	0.10666	0.607437
ACC	ACC1	X4EBP1_pT70	-0.32	-2.2166	0.0319	-0.556073	-0.0293386
ACC	ACC1	ARID1A	0.43	3.15037	0.00293	0.158444	0.639646
ACC	ACC1	BAP1C4	0.32	2.20651	0.0326	0.0278974	0.555076
ACC	ACC1	CYCLINE2	0.34	2.37552	0.0219	0.051941	0.571516
ACC	ACC1	ETS1	-0.41	-2.95594	0.00499	-0.623645	-0.132383
ACC	ACC1	FASN	0.55	4.39276	6.95e-05	0.311821	0.72606
ACC	ACC1	GAPDH	0.48	3.66777	0.000657	0.225232	0.678832
ACC	ACC1	MYH11	-0.3	-2.1094	0.0406	-0.54537	-0.0139825
ACC	ACC1	NRAS	-0.34	-2.36299	0.0226	-0.570316	-0.0501661
ACC	ACC1	PRDX1	-0.35	-2.45175	0.0183	-0.578743	-0.0627046
ACC	ACC1	RAB11	-0.4	-2.88478	0.00604	-0.617609	-0.122725
ACC	ACC1	RBM15	0.37	2.67064	0.0106	0.0932976	0.598851
ACC	ACC1	TFRC	0.39	2.78474	0.00787	0.109043	0.608957
ACC	ACC1	X1433BETA	-0.39	-2.81346	0.0073	-0.61146	-0.112982
ACC	ACC1	ANNEXIN1	-0.37	-2.64053	0.0114	-0.596141	-0.0891188
ACC	ACC1	CMET	-0.35	-2.47585	0.0172	-0.581003	-0.0660953
ACC	ACC1	ERCC1	0.31	2.16255	0.0361	0.0216059	0.550705
ACC	ACC1	MSH6	0.31	2.13185	0.0386	0.0172047	0.54763
ACC	ACC1	PARPCLEAVED	-0.38	-2.76218	0.00835	-0.606979	-0.105942
ACC	ACC1	RB	-0.35	-2.51673	0.0156	-0.584812	-0.0718368
ACC	ACC1	CD26	0.36	2.56055	0.014	0.0779721	0.588857
ACC	ACC1	COG3	0.32	2.2607	0.0288	0.0356312	0.560409
ACC	ACC1	JAK2	0.36	2.57263	0.0135	0.0796595	0.589965
ACC	ACC1	PDL1	-0.37	-2.62315	0.0119	-0.594569	-0.0867024
ACC	AKT	AKT_pS473	0.36	2.53567	0.0149	0.0744911	0.586565
ACC	AKT	AKT_pT308	0.35	2.46234	0.0178	0.0641953	0.579737
ACC	AKT	AMPKALPHA	0.39	2.78861	0.00779	0.109574	0.609295
ACC	AKT	ASNS	-0.48	-3.62229	0.000752	-0.675579	-0.21952
ACC	AKT	BAK	-0.48	-3.64658	0.000699	-0.677321	-0.222575
ACC	AKT	BCL2	-0.35	-2.49397	0.0165	-0.582695	-0.0686426
ACC	AKT	BETACATENIN	0.51	3.94349	0.000285	0.259166	0.697799
ACC	AKT	CMYC	-0.31	-2.18638	0.0342	-0.553079	-0.0250182
ACC	AKT	CRAF_pS338	-0.35	-2.48992	0.0166	-0.582318	-0.0680737
ACC	AKT	CASPASE7CLEAVEDD198	-0.48	-3.60654	0.000788	-0.674444	-0.217535
ACC	AKT	CD31	-0.38	-2.69895	0.00983	-0.601382	-0.0972173
ACC	AKT	CDK1	-0.42	-3.10645	0.00331	-0.636094	-0.1526
ACC	AKT	CHK1	-0.48	-3.67124	0.00065	-0.679078	-0.225666
ACC	AKT	CHK2_pT68	-0.52	-4.06073	0.000198	-0.705482	-0.273227
ACC	AKT	COLLAGENVI	-0.31	-2.17722	0.0349	-0.552168	-0.0237066
ACC	AKT	EEF2K	0.44	3.205	0.00252	0.165676	0.644013
ACC	AKT	ERALPHA	-0.35	-2.48965	0.0166	-0.582292	-0.0680353
ACC	AKT	FOXO3A	-0.43	-3.16351	0.00283	-0.640701	-0.160187
ACC	AKT	GSK3ALPHABETA_pS21S9	0.36	2.52233	0.0153	0.0726219	0.585331
ACC	AKT	HER2_pY1248	-0.36	-2.53829	0.0148	-0.586806	-0.0748575
ACC	AKT	INPP4B	-0.34	-2.39774	0.0208	-0.573634	-0.0550831
ACC	AKT	LCK	-0.35	-2.48745	0.0167	-0.582087	-0.0677265
ACC	AKT	MAPK_pT202Y204	-0.36	-2.52135	0.0154	-0.58524	-0.0724843
ACC	AKT	MRE11	-0.45	-3.30745	0.00188	-0.652055	-0.179128
ACC	AKT	MTOR	0.45	3.33315	0.00175	0.18248	0.654042
ACC	AKT	NF2	0.36	2.57515	0.0135	0.080011	0.590195
ACC	AKT	PCADHERIN	-0.31	-2.12664	0.0391	-0.547106	-0.0164571
ACC	AKT	P27_pT157	-0.38	-2.73862	0.00887	-0.604903	-0.102696
ACC	AKT	P38_pT180Y182	0.37	2.64875	0.0112	0.0902604	0.596882
ACC	AKT	P53	-0.41	-2.95754	0.00497	-0.62378	-0.1326
ACC	AKT	P70S6K1	0.35	2.47688	0.0172	0.0662409	0.5811
ACC	AKT	P70S6K_pT389	-0.33	-2.28474	0.0272	-0.562757	-0.0390555
ACC	AKT	P90RSK_pT359S363	-0.32	-2.25356	0.0293	-0.559711	-0.0346143
ACC	AKT	PC	-0.32	-2.25402	0.0292	-0.559755	-0.0346794
ACC	AKT	PDK1_pS241	0.46	3.40764	0.00141	0.19214	0.659734
ACC	AKT	PI3KP110ALPHA	0.36	2.59161	0.0129	0.0823084	0.5917
ACC	AKT	PR	-0.31	-2.14351	0.0376	-0.5488	-0.0188768
ACC	AKT	PRAS40_pT246	0.48	3.64766	0.000697	0.222711	0.677398
ACC	AKT	PTEN	0.52	3.99133	0.000245	0.26493	0.700961
ACC	AKT	RAD51	-0.43	-3.15052	0.00293	-0.639658	-0.158465
ACC	AKT	S6	0.49	3.73116	0.000543	0.23314	0.683306
ACC	AKT	SMAD4	-0.4	-2.8598	0.00646	-0.615466	-0.119319
ACC	AKT	STATHMIN	-0.38	-2.70235	0.00974	-0.601685	-0.097688
ACC	AKT	TUBERIN	0.43	3.15366	0.0029	0.158881	0.63991
ACC	AKT	XRCC1	-0.3	-2.08676	0.0427	-0.543078	-0.0107276
ACC	AKT	BAD_pS112	0.32	2.25275	0.0293	0.0344988	0.559631
ACC	AKT	ETS1	-0.38	-2.74752	0.00867	-0.605688	-0.103923
ACC	AKT	FOXM1	-0.3	-2.05501	0.0458	-0.53985	-0.00615975
ACC	AKT	GSK3_pS9	0.37	2.67455	0.0105	0.0938391	0.599201
ACC	AKT	HEREGULIN	-0.33	-2.31563	0.0253	-0.565756	-0.043448
ACC	AKT	NRAS	-0.37	-2.66154	0.0108	-0.598034	-0.0920356
ACC	AKT	P90RSK	0.34	2.43342	0.0191	0.0601213	0.577016
ACC	AKT	PDCD4	0.31	2.17519	0.035	0.0234168	0.551966
ACC	AKT	PRDX1	-0.33	-2.30168	0.0261	-0.564403	-0.0414643
ACC	AKT	RAB11	-0.33	-2.31838	0.0251	-0.566022	-0.0438385
ACC	AKT	RAB25	-0.37	-2.64315	0.0113	-0.596377	-0.089482
ACC	AKT	RBM15	0.43	3.17057	0.00277	0.161123	0.641267
ACC	AKT	SCD1	-0.31	-2.18927	0.0339	-0.553366	-0.0254316
ACC	AKT	SF2	-0.48	-3.64904	0.000694	-0.677497	-0.222884
ACC	AKT	TRANSGLUTAMISE	-0.33	-2.28133	0.0274	-0.562425	-0.0385701
ACC	AKT	TUBERIN_pT1462	0.44	3.26759	0.00211	0.173912	0.648949
ACC	AKT	EPPK1	-0.33	-2.32001	0.025	-0.566179	-0.0440695
ACC	AKT	X1433BETA	-0.47	-3.50265	0.00107	-0.666848	-0.204344
ACC	AKT	ACVRL1	-0.33	-2.32325	0.0249	-0.566493	-0.0445303
ACC	AKT	DIRAS3	-0.34	-2.38763	0.0213	-0.572671	-0.0536533
ACC	AKT	ANNEXIN1	-0.43	-3.18374	0.00267	-0.64232	-0.162867
ACC	AKT	ERCC1	0.45	3.38597	0.0015	0.189338	0.658088
ACC	AKT	PARPCLEAVED	-0.37	-2.63381	0.0116	-0.595534	-0.0881852
ACC	AKT	SETD2	-0.35	-2.47412	0.0173	-0.580841	-0.0658523
ACC	AKT	BRD4	0.43	3.17144	0.00276	0.161239	0.641337
ACC	AKT	CDK1_pY15	-0.39	-2.78817	0.0078	-0.609256	-0.109513
ACC	AKT	CABL	0.3	2.12141	0.0396	0.0157059	0.54658
ACC	AKT	COG3	0.35	2.45854	0.018	0.0636598	0.57938
ACC	AKT	JAK2	0.36	2.58629	0.0131	0.0815662	0.591215
ACC	AKT	SHP2_pY542	-0.32	-2.25975	0.0288	-0.560316	-0.0354959
ACC	AKT	PDL1	-0.45	-3.37623	0.00155	-0.657346	-0.188077
ACC	AKT_pS473	AKT_pT308	0.9	14.0765	6.69e-18	0.83306	0.946373
ACC	AKT_pS473	AMPKALPHA	0.31	2.1504	0.0371	0.0198652	0.549491
ACC	AKT_pS473	BAK	-0.48	-3.63571	0.000722	-0.676543	-0.221209
ACC	AKT_pS473	CJUN_pS73	0.41	2.96147	0.00492	0.133132	0.624111
ACC	AKT_pS473	CMET_pY1235	-0.42	-3.08908	0.00347	-0.634679	-0.150282
ACC	AKT_pS473	CASPASE7CLEAVEDD198	-0.4	-2.87644	0.00618	-0.616895	-0.121589
ACC	AKT_pS473	CHK1	-0.3	-2.12419	0.0393	-0.54686	-0.0161057
ACC	AKT_pS473	CHK2_pT68	-0.38	-2.7638	0.00831	-0.607121	-0.106164
ACC	AKT_pS473	GSK3ALPHABETA_pS21S9	0.73	7.09747	8.23e-09	0.558818	0.842259
ACC	AKT_pS473	LKB1	-0.44	-3.28614	0.002	-0.650398	-0.176342
ACC	AKT_pS473	MRE11	-0.45	-3.3563	0.00164	-0.655822	-0.185491
ACC	AKT_pS473	MTOR_pS2448	0.63	5.4308	2.3e-06	0.420526	0.780291
ACC	AKT_pS473	PCADHERIN	-0.41	-2.98809	0.00458	-0.626341	-0.136727
ACC	AKT_pS473	P38_pT180Y182	0.66	5.90326	4.68e-07	0.46407	0.800596
ACC	AKT_pS473	PC	-0.52	-3.99519	0.000243	-0.701214	-0.265394
ACC	AKT_pS473	PR	-0.46	-3.39425	0.00147	-0.658718	-0.19041
ACC	AKT_pS473	PRAS40_pT246	0.74	7.39098	3.07e-09	0.579025	0.850727
ACC	AKT_pS473	S6_pS235S236	0.36	2.59492	0.0128	0.0827693	0.592002
ACC	AKT_pS473	S6_pS240S244	0.51	3.96854	0.000263	0.262189	0.699459
ACC	AKT_pS473	SMAD3	-0.37	-2.67008	0.0106	-0.5988	-0.0932197
ACC	AKT_pS473	SMAD4	-0.34	-2.42753	0.0194	-0.576459	-0.05929
ACC	AKT_pS473	SRC_pY527	0.54	4.26656	0.000104	0.297367	0.71844
ACC	AKT_pS473	STATHMIN	-0.47	-3.53225	0.000981	-0.669032	-0.208119
ACC	AKT_pS473	XRCC1	-0.57	-4.62664	3.27e-05	-0.739558	-0.337899
ACC	AKT_pS473	YAP_pS127	0.36	2.5626	0.0139	0.0782579	0.589045
ACC	AKT_pS473	YB1_pS102	0.48	3.6287	0.000738	0.220327	0.676039
ACC	AKT_pS473	ANNEXINVII	-0.32	-2.2672	0.0283	-0.561045	-0.0365578
ACC	AKT_pS473	BAD_pS112	0.62	5.27273	3.9e-06	0.405142	0.772931
ACC	AKT_pS473	ETS1	-0.37	-2.62012	0.012	-0.594294	-0.0862805
ACC	AKT_pS473	FOXO3A_pS318S321	0.33	2.34091	0.0238	0.047036	0.568196
ACC	AKT_pS473	GSK3_pS9	0.84	10.0895	5.07e-13	0.719925	0.906097
ACC	AKT_pS473	HEREGULIN	-0.43	-3.19354	0.0026	-0.643102	-0.164163
ACC	AKT_pS473	NDRG1_pT346	0.54	4.28874	9.67e-05	0.299927	0.719797
ACC	AKT_pS473	P21	0.47	3.50778	0.00105	0.204999	0.667227
ACC	AKT_pS473	P27_pT198	-0.43	-3.17166	0.00276	-0.641355	-0.161268
ACC	AKT_pS473	PDCD4	0.39	2.78296	0.00791	0.108799	0.608801
ACC	AKT_pS473	PKCPANBETAII_pS660	0.5	3.83837	0.000392	0.24637	0.690718
ACC	AKT_pS473	RICTOR_pT1135	0.4	2.87431	0.00621	0.121298	0.616712
ACC	AKT_pS473	SF2	-0.37	-2.63834	0.0115	-0.595943	-0.0888143
ACC	AKT_pS473	TUBERIN_pT1462	0.62	5.19876	4.99e-06	0.397799	0.769383
ACC	AKT_pS473	X1433BETA	-0.37	-2.61333	0.0122	-0.593677	-0.0853346
ACC	AKT_pS473	ACVRL1	-0.3	-2.06866	0.0445	-0.541241	-0.00812508
ACC	AKT_pS473	DIRAS3	-0.34	-2.39465	0.021	-0.57334	-0.0546462
ACC	AKT_pS473	RB	-0.37	-2.61522	0.0122	-0.59385	-0.0855987
ACC	AKT_pS473	SETD2	-0.36	-2.52166	0.0154	-0.585269	-0.0725283
ACC	AKT_pS473	BCL2A1	-0.35	-2.47119	0.0174	-0.580567	-0.0654408
ACC	AKT_pS473	CHK1_pS296	-0.3	-2.07842	0.0435	-0.542232	-0.00952832
ACC	AKT_pS473	PDL1	-0.41	-2.99932	0.00444	-0.627278	-0.138241
ACC	AKT_pT308	BAK	-0.44	-3.21276	0.00246	-0.644629	-0.166701
ACC	AKT_pT308	CMET_pY1235	-0.35	-2.44708	0.0185	-0.578303	-0.0620465
ACC	AKT_pT308	CASPASE7CLEAVEDD198	-0.31	-2.15843	0.0364	-0.550294	-0.0210166
ACC	AKT_pT308	CHK2_pT68	-0.36	-2.58941	0.013	-0.5915	-0.0820017
ACC	AKT_pT308	GSK3ALPHABETA_pS21S9	0.67	6.06641	2.7e-07	0.478277	0.807058
ACC	AKT_pT308	MRE11	-0.32	-2.26243	0.0287	-0.560578	-0.0358776
ACC	AKT_pT308	MTOR_pS2448	0.51	3.90313	0.000322	0.254275	0.695102
ACC	AKT_pT308	NFKBP65_pS536	0.3	2.06272	0.0451	0.00726902	0.540635
ACC	AKT_pT308	PCADHERIN	-0.31	-2.13862	0.0381	-0.54831	-0.0181758
ACC	AKT_pT308	P38_pT180Y182	0.58	4.74021	2.26e-05	0.350229	0.745829
ACC	AKT_pT308	PC	-0.44	-3.24778	0.00223	-0.647395	-0.171312
ACC	AKT_pT308	PDK1_pS241	0.3	2.05149	0.0462	0.00565267	0.53949
ACC	AKT_pT308	PR	-0.41	-3.01956	0.0042	-0.62896	-0.140964
ACC	AKT_pT308	PRAS40_pT246	0.72	6.78845	2.34e-08	0.536287	0.832649
ACC	AKT_pT308	S6_pS235S236	0.32	2.26262	0.0286	0.0359047	0.560597
ACC	AKT_pT308	S6_pS240S244	0.4	2.93156	0.00533	0.129081	0.621588
ACC	AKT_pT308	SMAD4	-0.33	-2.30527	0.0259	-0.564752	-0.0419756
ACC	AKT_pT308	SRC_pY527	0.51	3.97547	0.000258	0.263023	0.699917
ACC	AKT_pT308	STATHMIN	-0.36	-2.55916	0.014	-0.588729	-0.0777774
ACC	AKT_pT308	XRCC1	-0.52	-4.0272	0.00022	-0.703307	-0.269228
ACC	AKT_pT308	YAP_pS127	0.35	2.48662	0.0168	0.0676094	0.582009
ACC	AKT_pT308	YB1_pS102	0.51	3.88974	0.000336	0.252645	0.694201
ACC	AKT_pT308	BAD_pS112	0.57	4.6007	3.56e-05	0.335052	0.7381
ACC	AKT_pT308	FOXO3A_pS318S321	0.31	2.18292	0.0344	0.024523	0.552735
ACC	AKT_pT308	GSK3_pS9	0.79	8.60574	5.54e-11	0.651529	0.879993
ACC	AKT_pT308	NDRG1_pT346	0.39	2.77883	0.00799	0.108232	0.60844
ACC	AKT_pT308	P21	0.54	4.28888	9.67e-05	0.299943	0.719805
ACC	AKT_pT308	P27_pT198	-0.38	-2.71799	0.00936	-0.603076	-0.0998497
ACC	AKT_pT308	PDCD4	0.35	2.51605	0.0156	0.0717406	0.584748
ACC	AKT_pT308	PKCPANBETAII_pS660	0.51	3.8939	0.000331	0.253152	0.694482
ACC	AKT_pT308	RICTOR_pT1135	0.39	2.84247	0.00676	0.116953	0.613973
ACC	AKT_pT308	SF2	-0.37	-2.65137	0.0111	-0.597118	-0.090624
ACC	AKT_pT308	TUBERIN_pT1462	0.63	5.4341	2.27e-06	0.420842	0.780441
ACC	AKT_pT308	DIRAS3	-0.37	-2.60564	0.0125	-0.592979	-0.0842641
ACC	AKT_pT308	ERCC5	0.31	2.18652	0.0341	0.0250389	0.553094
ACC	AKT_pT308	PDL1	-0.31	-2.20035	0.0331	-0.554465	-0.0270159
ACC	AMPKALPHA	ASNS	-0.37	-2.61639	0.0121	-0.593956	-0.0857616
ACC	AMPKALPHA	BECLIN	-0.39	-2.84875	0.00665	-0.614515	-0.117811
ACC	AMPKALPHA	BETACATENIN	0.43	3.16751	0.00279	0.160718	0.641022
ACC	AMPKALPHA	CRAF_pS338	-0.39	-2.79554	0.00765	-0.6099	-0.110525
ACC	AMPKALPHA	CASPASE7CLEAVEDD198	-0.43	-3.15114	0.00292	-0.639707	-0.158546
ACC	AMPKALPHA	CDK1	-0.31	-2.17714	0.0349	-0.55216	-0.0236953
ACC	AMPKALPHA	CHK1	-0.36	-2.52004	0.0154	-0.585119	-0.0723011
ACC	AMPKALPHA	CHK2	-0.41	-3.00351	0.00439	-0.627626	-0.138805
ACC	AMPKALPHA	CHK2_pT68	-0.47	-3.5183	0.00102	-0.668004	-0.206342
ACC	AMPKALPHA	CYCLINE1	0.34	2.40444	0.0205	0.0560301	0.574271
ACC	AMPKALPHA	EEF2	0.37	2.60309	0.0125	0.0839081	0.592746
ACC	AMPKALPHA	EEF2K	0.33	2.35221	0.0232	0.0486385	0.569282
ACC	AMPKALPHA	ERALPHA	-0.36	-2.57583	0.0134	-0.590258	-0.0801061
ACC	AMPKALPHA	FIBRONECTIN	-0.37	-2.60709	0.0124	-0.59311	-0.0844658
ACC	AMPKALPHA	GSK3ALPHABETA_pS21S9	0.3	2.08577	0.0428	0.0105854	0.542978
ACC	AMPKALPHA	IGFBP2	-0.34	-2.38991	0.0212	-0.572889	-0.0539769
ACC	AMPKALPHA	JNK2	0.45	3.31265	0.00185	0.179807	0.652458
ACC	AMPKALPHA	LCK	-0.48	-3.62231	0.000752	-0.67558	-0.219523
ACC	AMPKALPHA	MRE11	-0.58	-4.73605	2.29e-05	-0.745602	-0.349781
ACC	AMPKALPHA	MTOR	0.61	5.07865	7.43e-06	0.385681	0.763478
ACC	AMPKALPHA	P70S6K1	0.37	2.67703	0.0104	0.0941827	0.599423
ACC	AMPKALPHA	P90RSK_pT359S363	-0.43	-3.19177	0.00261	-0.642961	-0.163929
ACC	AMPKALPHA	PAXILLIN	0.44	3.25403	0.00219	0.172133	0.647886
ACC	AMPKALPHA	PR	-0.33	-2.30511	0.0259	-0.564737	-0.0419531
ACC	AMPKALPHA	PRAS40_pT246	0.45	3.37962	0.00153	0.188516	0.657605
ACC	AMPKALPHA	RAD51	-0.49	-3.77119	0.000481	-0.686096	-0.2381
ACC	AMPKALPHA	S6	0.32	2.21163	0.0322	0.0286284	0.555582
ACC	AMPKALPHA	SMAD4	-0.38	-2.72034	0.0093	-0.603284	-0.100174
ACC	AMPKALPHA	STATHMIN	-0.53	-4.09572	0.000178	-0.707732	-0.27738
ACC	AMPKALPHA	TUBERIN	0.38	2.70221	0.00975	0.0976688	0.601673
ACC	AMPKALPHA	YAP	-0.43	-3.17618	0.00273	-0.641717	-0.161867
ACC	AMPKALPHA	BRAF	0.43	3.13381	0.00307	0.156244	0.638311
ACC	AMPKALPHA	EIF4G	0.33	2.28542	0.0272	0.0391515	0.562823
ACC	AMPKALPHA	GAPDH	0.31	2.19961	0.0331	0.0269101	0.554392
ACC	AMPKALPHA	HEREGULIN	-0.55	-4.35325	7.88e-05	-0.723701	-0.307325
ACC	AMPKALPHA	P27_pT198	-0.41	-2.9862	0.0046	-0.626183	-0.136472
ACC	AMPKALPHA	PKCPANBETAII_pS660	0.37	2.62676	0.0118	0.0872041	0.594896
ACC	AMPKALPHA	RICTOR	0.33	2.28164	0.0274	0.0386142	0.562455
ACC	AMPKALPHA	SF2	-0.33	-2.34405	0.0237	-0.568498	-0.0474814
ACC	AMPKALPHA	TAZ	-0.32	-2.2444	0.0299	-0.558811	-0.0333069
ACC	AMPKALPHA	ACVRL1	-0.45	-3.36022	0.00162	-0.656122	-0.186
ACC	AMPKALPHA	ERCC1	0.3	2.07843	0.0435	0.0095299	0.542233
ACC	AMPKALPHA	CDK1_pY15	-0.39	-2.80802	0.0074	-0.610988	-0.112238
ACC	AMPKALPHA	ARAF	0.36	2.55918	0.014	0.0777803	0.588731
ACC	AMPKALPHA	CD26	0.33	2.2828	0.0273	0.0387786	0.562567
ACC	AMPKALPHA	COG3	0.36	2.56153	0.0139	0.0781091	0.588947
ACC	AMPKALPHA	PDL1	-0.54	-4.24243	0.000112	-0.716955	-0.294574
ACC	AMPKALPHA_pT172	BAK	-0.38	-2.70117	0.00977	-0.60158	-0.0975246
ACC	AMPKALPHA_pT172	BETACATENIN	0.34	2.38099	0.0217	0.0527148	0.572038
ACC	AMPKALPHA_pT172	CMET_pY1235	-0.32	-2.23463	0.0306	-0.557851	-0.031914
ACC	AMPKALPHA_pT172	CHK1	-0.31	-2.1704	0.0354	-0.551488	-0.0227305
ACC	AMPKALPHA_pT172	CHK1_pS345	0.37	2.65343	0.011	0.0909102	0.597304
ACC	AMPKALPHA_pT172	GSK3ALPHABETA_pS21S9	0.36	2.55462	0.0142	0.0771423	0.588311
ACC	AMPKALPHA_pT172	JNK2	0.39	2.77405	0.00809	0.107573	0.60802
ACC	AMPKALPHA_pT172	MTOR_pS2448	0.38	2.71459	0.00944	0.0993791	0.602773
ACC	AMPKALPHA_pT172	P27	-0.35	-2.49571	0.0164	-0.582857	-0.0688866
ACC	AMPKALPHA_pT172	P38_pT180Y182	0.43	3.15139	0.00292	0.15858	0.639728
ACC	AMPKALPHA_pT172	PC	-0.42	-3.05502	0.00381	-0.631889	-0.145726
ACC	AMPKALPHA_pT172	PTEN	0.36	2.52143	0.0154	0.0724957	0.585247
ACC	AMPKALPHA_pT172	STAT3_pY705	0.44	3.25522	0.00218	0.172289	0.64798
ACC	AMPKALPHA_pT172	STATHMIN	-0.39	-2.7721	0.00813	-0.60785	-0.107306
ACC	AMPKALPHA_pT172	TUBERIN	0.34	2.40777	0.0203	0.0565001	0.574587
ACC	AMPKALPHA_pT172	YAP	-0.36	-2.53423	0.0149	-0.586432	-0.0742892
ACC	AMPKALPHA_pT172	X4EBP1_pT70	-0.3	-2.10533	0.041	-0.544958	-0.0133966
ACC	AMPKALPHA_pT172	BRAF	0.31	2.13729	0.0382	0.0179853	0.548176
ACC	AMPKALPHA_pT172	ETS1	-0.3	-2.0973	0.0417	-0.544146	-0.0122426
ACC	AMPKALPHA_pT172	G6PD	-0.38	-2.71297	0.00948	-0.602629	-0.0991555
ACC	AMPKALPHA_pT172	RICTOR	0.42	3.08964	0.00347	0.150357	0.634725
ACC	AMPKALPHA_pT172	X1433BETA	-0.34	-2.38445	0.0215	-0.572368	-0.0532037
ACC	AMPKALPHA_pT172	ACVRL1	-0.42	-3.10945	0.00328	-0.636338	-0.153001
ACC	AMPKALPHA_pT172	BRAF_pS445	0.36	2.57868	0.0133	0.0805045	0.590519
ACC	AMPKALPHA_pT172	BCL2A1	-0.42	-3.11307	0.00325	-0.636632	-0.153484
ACC	AR	ATM	-0.38	-2.69896	0.00983	-0.601383	-0.0972188
ACC	AR	CJUN_pS73	0.34	2.37889	0.0218	0.0524169	0.571837
ACC	AR	EEF2K	0.31	2.12657	0.0391	0.0164472	0.547099
ACC	AR	HER3	-0.38	-2.72037	0.0093	-0.603287	-0.100178
ACC	AR	PI3KP110ALPHA	0.31	2.12856	0.0389	0.016733	0.5473
ACC	AR	PRAS40_pT246	0.31	2.19298	0.0336	0.0259622	0.553735
ACC	AR	SHC_pY317	-0.45	-3.3468	0.00168	-0.655093	-0.184257
ACC	AR	SMAD4	-0.4	-2.89483	0.00588	-0.618467	-0.124092
ACC	AR	SRC_pY416	-0.3	-2.12196	0.0395	-0.546635	-0.0157853
ACC	AR	YAP	-0.31	-2.17193	0.0353	-0.551641	-0.0229502
ACC	AR	YB1_pS102	0.33	2.31446	0.0254	0.0432815	0.565643
ACC	AR	ARAF_pS299	0.31	2.13195	0.0386	0.0172185	0.54764
ACC	AR	ANNEXINVII	-0.35	-2.48714	0.0167	-0.582058	-0.0676827
ACC	AR	PI3KP85	0.37	2.60456	0.0125	0.084114	0.592881
ACC	AR	RICTOR_pT1135	0.31	2.16341	0.036	0.0217289	0.550791
ACC	AR	SF2	-0.36	-2.55451	0.0142	-0.588301	-0.0771275
ACC	AR	SHP2_pY542	-0.33	-2.29927	0.0263	-0.56417	-0.0411223
ACC	AR	PDL1	-0.33	-2.34221	0.0238	-0.568321	-0.0472211
ACC	ASNS	BAX	-0.32	-2.24762	0.0297	-0.559127	-0.0337663
ACC	ASNS	CRAF_pS338	0.44	3.21298	0.00246	0.16673	0.644647
ACC	ASNS	CASPASE7CLEAVEDD198	0.42	3.05691	0.00379	0.145978	0.632044
ACC	ASNS	CDK1	0.32	2.26331	0.0286	0.036004	0.560665
ACC	ASNS	CHK1	0.34	2.37924	0.0218	0.0524674	0.571871
ACC	ASNS	CHK2_pT68	0.51	3.9792	0.000255	0.263473	0.700163
ACC	ASNS	CYCLINE1	-0.36	-2.52403	0.0153	-0.585488	-0.0728598
ACC	ASNS	GSK3ALPHABETA	-0.31	-2.19212	0.0337	-0.55365	-0.0258399
ACC	ASNS	HER2_pY1248	0.34	2.43339	0.0191	0.0601169	0.577013
ACC	ASNS	HER3	0.3	2.04976	0.0464	0.00540285	0.539313
ACC	ASNS	HSP70	0.3	2.11832	0.0398	0.0152627	0.546269
ACC	ASNS	LCK	0.32	2.24525	0.0298	0.0334286	0.558895
ACC	ASNS	MAPK_pT202Y204	0.54	4.27014	0.000103	0.297781	0.718659
ACC	ASNS	MEK1	0.37	2.66327	0.0108	0.0922751	0.598189
ACC	ASNS	MRE11	0.33	2.35833	0.0229	0.0495057	0.56987
ACC	ASNS	P27	-0.35	-2.47092	0.0174	-0.580541	-0.0654021
ACC	ASNS	P90RSK_pT359S363	0.42	3.06196	0.00374	0.146655	0.632459
ACC	ASNS	PAI1	0.36	2.53104	0.015	0.0738416	0.586136
ACC	ASNS	PDK1_pS241	-0.36	-2.52562	0.0152	-0.585635	-0.0730827
ACC	ASNS	PI3KP110ALPHA	-0.38	-2.72537	0.00918	-0.60373	-0.100868
ACC	ASNS	RAD51	0.41	2.97658	0.00472	0.135172	0.625377
ACC	ASNS	S6_pS235S236	0.39	2.76715	0.00824	0.106625	0.607415
ACC	ASNS	S6_pS240S244	0.3	2.07827	0.0435	0.00950751	0.542217
ACC	ASNS	SRC	-0.32	-2.22225	0.0315	-0.556631	-0.0301462
ACC	ASNS	STATHMIN	0.3	2.08362	0.043	0.0102759	0.54276
ACC	ASNS	YB1	-0.35	-2.47351	0.0173	-0.580784	-0.0657671
ACC	ASNS	FOXM1	0.45	3.35218	0.00166	0.184955	0.655506
ACC	ASNS	SF2	0.3	2.11101	0.0405	0.0142134	0.545532
ACC	ASNS	TUBERIN_pT1462	-0.32	-2.24707	0.0297	-0.559074	-0.0336887
ACC	ASNS	ANNEXIN1	0.31	2.15437	0.0367	0.0204335	0.549887
ACC	ASNS	ERCC1	-0.45	-3.3239	0.0018	-0.653328	-0.181275
ACC	ASNS	CDK1_pY15	0.42	3.1131	0.00325	0.153488	0.636634
ACC	ASNS	JAK2	-0.31	-2.19919	0.0332	-0.55435	-0.0268502
ACC	ASNS	SHP2_pY542	0.34	2.39635	0.0209	0.0548873	0.573502
ACC	ASNS	PDL1	0.35	2.48017	0.017	0.0667033	0.581407
ACC	ATM	CKIT	0.3	2.06282	0.0451	0.00728454	0.540646
ACC	ATM	CIAP	-0.34	-2.42938	0.0193	-0.576634	-0.0595515
ACC	ATM	EIF4E	-0.34	-2.41632	0.0199	-0.575398	-0.0577083
ACC	ATM	ERALPHA_pS118	-0.38	-2.75163	0.00858	-0.606051	-0.104489
ACC	ATM	ERK2	0.31	2.17169	0.0353	0.022915	0.551617
ACC	ATM	INPP4B	-0.36	-2.59059	0.0129	-0.591607	-0.0821654
ACC	ATM	KU80	0.39	2.77718	0.00803	0.108004	0.608295
ACC	ATM	P38MAPK	0.36	2.52517	0.0152	0.0730196	0.585593
ACC	ATM	P70S6K_pT389	-0.33	-2.35656	0.023	-0.5697	-0.0492554
ACC	ATM	PKCALPHA	-0.49	-3.7207	0.00056	-0.682573	-0.231839
ACC	ATM	PKCALPHA_pS657	-0.4	-2.92152	0.00548	-0.620738	-0.12772
ACC	ATM	PKCDELTA_pS664	-0.33	-2.35739	0.0229	-0.56978	-0.0493729
ACC	ATM	SRC_pY527	0.37	2.6401	0.0114	0.0890592	0.596102
ACC	ATM	ARAF_pS299	-0.46	-3.45524	0.00123	-0.663318	-0.198271
ACC	ATM	G6PD	-0.34	-2.43257	0.0191	-0.576935	-0.0600003
ACC	ATM	NRAS	-0.34	-2.39397	0.021	-0.573275	-0.0545498
ACC	ATM	PDCD4	0.31	2.12866	0.0389	0.0167471	0.547309
ACC	ATM	PRDX1	-0.48	-3.60339	0.000795	-0.674216	-0.217137
ACC	ATM	RBM15	0.46	3.46032	0.00121	0.198924	0.663699
ACC	ATM	TAZ	0.36	2.56098	0.0139	0.0780322	0.588896
ACC	ATM	TFRC	0.3	2.06898	0.0445	0.00817072	0.541273
ACC	ATM	TSC1	0.4	2.86255	0.00641	0.119695	0.615703
ACC	ATM	XBP1	-0.3	-2.06497	0.0448	-0.540865	-0.00759377
ACC	ATM	ACETYLATUBULINLYS40	-0.34	-2.42164	0.0196	-0.575901	-0.0584583
ACC	ATM	P62LCKLIGAND	-0.33	-2.32938	0.0245	-0.567084	-0.0453998
ACC	ATM	X1433BETA	-0.33	-2.35177	0.0232	-0.56924	-0.0485768
ACC	ATM	ANNEXIN1	-0.38	-2.72843	0.00911	-0.604001	-0.101291
ACC	ATM	MSH2	0.32	2.21627	0.0319	0.0292913	0.55604
ACC	ATM	MSH6	0.45	3.37569	0.00155	0.188007	0.657305
ACC	ATM	SMAC	-0.4	-2.92788	0.00539	-0.621276	-0.128582
ACC	ATM	BRD4	0.3	2.10545	0.041	0.0134137	0.54497
ACC	ATM	CASPASE3	0.37	2.6688	0.0106	0.0930424	0.598685
ACC	BAK	BETACATENIN	-0.4	-2.88236	0.00608	-0.617402	-0.122395
ACC	BAK	CMET_pY1235	0.45	3.36594	0.00159	0.186742	0.65656
ACC	BAK	CMYC	0.47	3.57208	0.000873	0.213178	0.671945
ACC	BAK	CASPASE7CLEAVEDD198	0.31	2.18511	0.0342	0.0248361	0.552953
ACC	BAK	CD31	0.4	2.86387	0.00639	0.119875	0.615817
ACC	BAK	CDK1	0.4	2.89925	0.00582	0.124694	0.618844
ACC	BAK	CHK1	0.44	3.25324	0.0022	0.172029	0.647824
ACC	BAK	CHK2_pT68	0.46	3.45974	0.00121	0.198849	0.663655
ACC	BAK	CIAP	0.39	2.82494	0.00708	0.114555	0.612457
ACC	BAK	ERALPHA	0.39	2.84918	0.00664	0.117869	0.614552
ACC	BAK	ERALPHA_pS118	0.51	3.88168	0.000344	0.251663	0.693658
ACC	BAK	FOXO3A	0.48	3.58325	0.000844	0.214592	0.672757
ACC	BAK	GSK3ALPHABETA_pS21S9	-0.5	-3.7842	0.000463	-0.686997	-0.239707
ACC	BAK	INPP4B	0.42	3.09086	0.00346	0.15052	0.634824
ACC	BAK	MRE11	0.37	2.68093	0.0103	0.0947238	0.599773
ACC	BAK	PCADHERIN	0.42	3.02979	0.00409	0.142339	0.629807
ACC	BAK	P27	0.52	4.0465	0.000207	0.271533	0.704561
ACC	BAK	P27_pT157	0.53	4.12825	0.00016	0.281223	0.709806
ACC	BAK	P38MAPK	-0.45	-3.30518	0.00189	-0.651879	-0.178832
ACC	BAK	P38_pT180Y182	-0.59	-4.85043	1.58e-05	-0.751745	-0.361988
ACC	BAK	P53	0.58	4.74195	2.25e-05	0.350417	0.745924
ACC	BAK	P70S6K1	-0.39	-2.77092	0.00816	-0.607747	-0.107144
ACC	BAK	P70S6K_pT389	0.31	2.19884	0.0332	0.0268003	0.554316
ACC	BAK	PC	0.58	4.76376	2.1e-05	0.352759	0.747107
ACC	BAK	PR	0.5	3.84346	0.000386	0.246994	0.691066
ACC	BAK	PRAS40_pT246	-0.35	-2.45729	0.018	-0.579264	-0.0634848
ACC	BAK	PTEN	-0.47	-3.51608	0.00103	-0.667841	-0.206059
ACC	BAK	RB_pS807S811	-0.3	-2.06556	0.0448	-0.540925	-0.00767842
ACC	BAK	SMAD4	0.43	3.13403	0.00307	0.156273	0.638328
ACC	BAK	SRC_pY527	-0.47	-3.48498	0.00113	-0.665537	-0.202085
ACC	BAK	TUBERIN	-0.3	-2.09587	0.0419	-0.544002	-0.0120383
ACC	BAK	XRCC1	0.58	4.67674	2.78e-05	0.343366	0.742347
ACC	BAK	YAP_pS127	-0.39	-2.79378	0.00769	-0.609746	-0.110284
ACC	BAK	ARAF_pS299	0.31	2.17592	0.035	0.0235213	0.552039
ACC	BAK	BAD_pS112	-0.31	-2.13341	0.0385	-0.547786	-0.0174281
ACC	BAK	CD20	0.57	4.63097	3.23e-05	0.338374	0.7398
ACC	BAK	CYCLINE2	0.38	2.73757	0.0089	0.102551	0.60481
ACC	BAK	ETS1	0.33	2.33284	0.0243	0.0458916	0.567419
ACC	BAK	G6PD	0.43	3.1751	0.00273	0.161724	0.64163
ACC	BAK	GSK3_pS9	-0.57	-4.60151	3.55e-05	-0.738145	-0.335141
ACC	BAK	MYOSINIIA_pS1943	-0.32	-2.25719	0.029	-0.560066	-0.0351315
ACC	BAK	NRAS	0.45	3.35915	0.00162	0.185862	0.656041
ACC	BAK	P27_pT198	0.35	2.47911	0.0171	0.0665548	0.581308
ACC	BAK	PDCD4	-0.42	-3.04577	0.00391	-0.631127	-0.144485
ACC	BAK	PKCPANBETAII_pS660	-0.3	-2.04928	0.0464	-0.539265	-0.00533491
ACC	BAK	PRDX1	0.5	3.78516	0.000461	0.239827	0.687064
ACC	BAK	RAB25	0.44	3.23325	0.00232	0.1694	0.64625
ACC	BAK	SCD1	0.5	3.86634	0.00036	0.249793	0.69262
ACC	BAK	SF2	0.43	3.15576	0.00289	0.15916	0.64008
ACC	BAK	TUBERIN_pT1462	-0.51	-3.90668	0.000319	-0.69534	-0.254705
ACC	BAK	EPPK1	0.55	4.34869	8e-05	0.306804	0.723427
ACC	BAK	XBP1	0.49	3.74397	0.000522	0.23473	0.684203
ACC	BAK	X1433BETA	0.58	4.66282	2.91e-05	0.341851	0.741575
ACC	BAK	DIRAS3	0.61	5.0618	7.86e-06	0.383962	0.762635
ACC	BAK	JAB1	0.44	3.24987	0.00222	0.171586	0.647559
ACC	BAK	CMET	0.42	3.02839	0.0041	0.142152	0.629691
ACC	BAK	PARPCLEAVED	0.49	3.72933	0.000546	0.232913	0.683179
ACC	BAK	RB	0.39	2.80573	0.00745	0.111923	0.610788
ACC	BAK	SETD2	0.36	2.58224	0.0132	0.0810009	0.590844
ACC	BAK	SMAC	0.38	2.73926	0.00886	0.102784	0.604959
ACC	BAK	SIL	0.5	3.82937	0.000403	0.245266	0.690103
ACC	BAK	BRAF_pS445	-0.55	-4.34046	8.21e-05	-0.722931	-0.305863
ACC	BAK	CASPASE3	-0.3	-2.11802	0.0399	-0.546239	-0.0152203
ACC	BAK	COG3	-0.44	-3.2281	0.00236	-0.645843	-0.168722
ACC	BAK	DUSP4	0.4	2.89069	0.00595	0.123529	0.618113
ACC	BAK	ERCC5	-0.46	-3.464	0.0012	-0.663973	-0.199396
ACC	BAX	CYCLINE1	0.4	2.85455	0.00655	0.118603	0.615015
ACC	BAX	EEF2	0.35	2.45344	0.0182	0.0629417	0.578901
ACC	BAX	MTOR_pS2448	-0.31	-2.14495	0.0375	-0.548944	-0.0190833
ACC	BAX	PC	0.37	2.61451	0.0122	0.0855	0.593785
ACC	BAX	PDK1_pS241	0.32	2.21161	0.0322	0.0286266	0.555581
ACC	BAX	RAD50	0.32	2.21115	0.0323	0.0285607	0.555535
ACC	BAX	SHC_pY317	-0.32	-2.24506	0.0298	-0.558876	-0.0334015
ACC	BAX	PDK1	0.33	2.35364	0.0231	0.0488412	0.56942
ACC	BAX	RICTOR	-0.36	-2.59591	0.0128	-0.592092	-0.0829073
ACC	BCL2	BECLIN	0.44	3.22199	0.0024	0.167918	0.645361
ACC	BCL2	BETACATENIN	-0.49	-3.76274	0.000494	-0.68551	-0.237056
ACC	BCL2	CMYC	0.64	5.48313	1.93e-06	0.425528	0.782663
ACC	BCL2	CRAF	-0.42	-3.03359	0.00404	-0.630121	-0.14285
ACC	BCL2	CASPASE7CLEAVEDD198	0.3	2.07723	0.0437	0.00935699	0.542111
ACC	BCL2	CD31	0.77	7.95803	4.63e-10	0.614986	0.865456
ACC	BCL2	CDK1	0.64	5.59249	1.34e-06	0.435837	0.787518
ACC	BCL2	CHK1	0.38	2.71138	0.00952	0.0989363	0.602488
ACC	BCL2	CHK2_pT68	0.52	4.02668	0.00022	0.269166	0.703273
ACC	BCL2	CIAP	0.34	2.41043	0.0202	0.0568758	0.574839
ACC	BCL2	CYCLINB1	-0.38	-2.72227	0.00926	-0.603455	-0.10044
ACC	BCL2	CYCLINE1	-0.43	-3.12619	0.00313	-0.637695	-0.155231
ACC	BCL2	ECADHERIN	0.75	7.5272	1.94e-09	0.588025	0.854454
ACC	BCL2	EEF2	-0.61	-5.05997	7.91e-06	-0.762543	-0.383775
ACC	BCL2	EEF2K	-0.31	-2.18138	0.0345	-0.552582	-0.0243032
ACC	BCL2	EGFR	-0.34	-2.36717	0.0224	-0.570716	-0.0507577
ACC	BCL2	ERALPHA	0.77	7.88022	6e-10	0.610281	0.863553
ACC	BCL2	ERALPHA_pS118	0.34	2.38711	0.0213	0.0535804	0.572622
ACC	BCL2	ERK2	-0.42	-3.03475	0.00403	-0.630217	-0.143005
ACC	BCL2	FOXO3A	0.81	9.17377	8.91e-12	0.680029	0.89104
ACC	BCL2	GATA3	0.35	2.49052	0.0166	0.0681581	0.582374
ACC	BCL2	GSK3ALPHABETA	-0.64	-5.57997	1.39e-06	-0.786969	-0.434666
ACC	BCL2	HER2	0.45	3.31464	0.00184	0.180068	0.652613
ACC	BCL2	HER2_pY1248	0.55	4.42455	6.28e-05	0.31542	0.727942
ACC	BCL2	HER3	0.52	3.9918	0.000245	0.264987	0.700992
ACC	BCL2	HSP70	0.3	2.10272	0.0412	0.0130215	0.544694
ACC	BCL2	INPP4B	0.57	4.59046	3.68e-05	0.333925	0.737522
ACC	BCL2	JNK_pT183Y185	0.52	4.06464	0.000196	0.273693	0.705735
ACC	BCL2	LCK	0.45	3.29955	0.00192	0.178097	0.651442
ACC	BCL2	MRE11	0.43	3.13459	0.00306	0.156348	0.638374
ACC	BCL2	NOTCH1	0.59	4.81616	1.77e-05	0.358354	0.749923
ACC	BCL2	PCADHERIN	0.43	3.13036	0.0031	0.155785	0.638032
ACC	BCL2	P27_pT157	0.54	4.24927	0.00011	0.295367	0.717377
ACC	BCL2	P53	0.7	6.58032	4.73e-08	0.520357	0.825745
ACC	BCL2	P70S6K1	-0.4	-2.88536	0.00603	-0.617659	-0.122804
ACC	BCL2	P70S6K_pT389	0.59	4.81096	1.8e-05	0.357801	0.749645
ACC	BCL2	P90RSK_pT359S363	0.55	4.32243	8.69e-05	0.303799	0.721843
ACC	BCL2	PDK1_pS241	-0.33	-2.30856	0.0257	-0.565071	-0.0424423
ACC	BCL2	PEA15	-0.36	-2.56942	0.0137	-0.589671	-0.0792111
ACC	BCL2	PI3KP110ALPHA	-0.31	-2.16765	0.0356	-0.551214	-0.0223369
ACC	BCL2	PR	0.52	4.04703	0.000207	0.271596	0.704596
ACC	BCL2	PRAS40_pT246	-0.31	-2.1788	0.0347	-0.552325	-0.0239329
ACC	BCL2	RAD50	-0.39	-2.81242	0.00732	-0.61137	-0.11284
ACC	BCL2	RAD51	0.49	3.76685	0.000488	0.237564	0.685795
ACC	BCL2	S6	-0.64	-5.49196	1.87e-06	-0.78306	-0.426368
ACC	BCL2	SMAD4	0.71	6.6441	3.81e-08	0.525304	0.827899
ACC	BCL2	SRC_pY416	0.4	2.92504	0.00543	0.128197	0.621036
ACC	BCL2	STAT3_pY705	0.34	2.3909	0.0212	0.0541164	0.572983
ACC	BCL2	SYK	0.31	2.19471	0.0335	0.0262093	0.553906
ACC	BCL2	TUBERIN	-0.34	-2.38669	0.0214	-0.572582	-0.0535209
ACC	BCL2	XRCC1	0.33	2.35167	0.0232	0.0485616	0.56923
ACC	BCL2	YAP_pS127	-0.32	-2.2491	0.0296	-0.559273	-0.0339777
ACC	BCL2	YB1	-0.34	-2.39161	0.0211	-0.57305	-0.0542162
ACC	BCL2	ANNEXINVII	0.31	2.16257	0.0361	0.0216092	0.550707
ACC	BCL2	ARID1A	-0.34	-2.40982	0.0202	-0.574782	-0.0567906
ACC	BCL2	CD20	0.33	2.31429	0.0254	0.0432579	0.565626
ACC	BCL2	FASN	-0.41	-3.00805	0.00434	-0.628004	-0.139416
ACC	BCL2	GAPDH	-0.54	-4.28692	9.73e-05	-0.719685	-0.299717
ACC	BCL2	MYH11	0.33	2.28444	0.0272	0.0390125	0.562728
ACC	BCL2	NRAS	0.73	6.98667	1.2e-08	0.550891	0.838898
ACC	BCL2	PEA15_pS116	-0.45	-3.36058	0.00162	-0.65615	-0.186047
ACC	BCL2	PRDX1	0.59	4.89635	1.36e-05	0.366826	0.754161
ACC	BCL2	RAB11	0.32	2.27603	0.0278	0.0378157	0.561908
ACC	BCL2	RAB25	0.76	7.6692	1.21e-09	0.597159	0.858208
ACC	BCL2	RAPTOR	-0.35	-2.44973	0.0183	-0.578553	-0.0624197
ACC	BCL2	RBM15	-0.53	-4.14962	0.00015	-0.711159	-0.283738
ACC	BCL2	SCD1	0.43	3.13557	0.00305	0.156478	0.638453
ACC	BCL2	SF2	0.54	4.24126	0.000112	0.294438	0.716883
ACC	BCL2	TIGAR	-0.39	-2.83177	0.00696	-0.613049	-0.11549
ACC	BCL2	TFRC	-0.38	-2.72052	0.0093	-0.6033	-0.100199
ACC	BCL2	EPPK1	0.49	3.75349	0.000508	0.23591	0.684866
ACC	BCL2	XBP1	0.52	3.99315	0.000244	0.265149	0.70108
ACC	BCL2	X1433BETA	0.54	4.27123	0.000102	0.297907	0.718726
ACC	BCL2	X1433ZETA	-0.57	-4.54699	4.24e-05	-0.73505	-0.329121
ACC	BCL2	ACVRL1	0.33	2.30064	0.0262	0.0413173	0.564303
ACC	BCL2	DIRAS3	0.63	5.42086	2.38e-06	0.419571	0.779837
ACC	BCL2	ANNEXIN1	0.42	3.09577	0.00341	0.151175	0.635224
ACC	BCL2	PREX1	0.48	3.65109	0.00069	0.223141	0.677643
ACC	BCL2	JAB1	0.54	4.29475	9.49e-05	0.300619	0.720163
ACC	BCL2	CMET	0.56	4.44595	5.86e-05	0.317833	0.729201
ACC	BCL2	ERCC1	-0.3	-2.05157	0.0462	-0.539499	-0.00566463
ACC	BCL2	MSH6	-0.33	-2.32426	0.0248	-0.56659	-0.0446737
ACC	BCL2	PARPCLEAVED	0.74	7.30367	4.11e-09	0.573132	0.848272
ACC	BCL2	SIL	0.57	4.59956	3.57e-05	0.334927	0.738036
ACC	BCL2	BRD4	-0.42	-3.04033	0.00397	-0.630678	-0.143755
ACC	BCL2	BCL2A1	-0.33	-2.3556	0.023	-0.569608	-0.0491196
ACC	BCL2	CABL	-0.64	-5.49518	1.85e-06	-0.783205	-0.426674
ACC	BCL2	CASPASE3	-0.53	-4.168	0.000142	-0.712318	-0.285895
ACC	BCL2	CD26	-0.35	-2.45059	0.0183	-0.578633	-0.0625403
ACC	BCL2	CHK1_pS296	-0.55	-4.32975	8.49e-05	-0.722286	-0.304638
ACC	BCL2	COG3	-0.48	-3.61044	0.000779	-0.674725	-0.218027
ACC	BCL2	DUSP4	0.46	3.40675	0.00141	0.192026	0.659666
ACC	BCL2	ERCC5	-0.4	-2.92314	0.00546	-0.620874	-0.127939
ACC	BCL2	IGF1R_pY1135Y1136	-0.42	-3.03043	0.00408	-0.62986	-0.142426
ACC	BCL2	IRF1	-0.33	-2.30185	0.0261	-0.56442	-0.0414884
ACC	BCL2	JAK2	-0.6	-5.03667	8.54e-06	-0.761371	-0.381389
ACC	BCL2	SHP2_pY542	0.58	4.76491	2.09e-05	0.352882	0.747169
ACC	BCL2	PDL1	0.5	3.82044	0.000414	0.24417	0.689492
ACC	BCLXL	CDK1	-0.32	-2.22534	0.0312	-0.556936	-0.0305868
ACC	BCLXL	EGFR_pY1068	-0.33	-2.33536	0.0241	-0.567661	-0.0462491
ACC	BCLXL	HER2_pY1248	-0.34	-2.37075	0.0222	-0.57106	-0.0512657
ACC	BCLXL	P27_pT157	-0.31	-2.12967	0.0388	-0.547411	-0.0168917
ACC	BCLXL	S6_pS235S236	-0.31	-2.14617	0.0374	-0.549067	-0.0192585
ACC	BCLXL	SMAD3	0.31	2.18414	0.0343	0.0246977	0.552857
ACC	BCLXL	YB1	0.43	3.19076	0.00262	0.163796	0.642881
ACC	BCLXL	ETS1	0.35	2.48658	0.0168	0.0676038	0.582006
ACC	BCLXL	MYH11	0.35	2.50649	0.016	0.0704006	0.583861
ACC	BCLXL	NRAS	-0.31	-2.19602	0.0334	-0.554036	-0.0263972
ACC	BCLXL	P27_pT198	-0.37	-2.66363	0.0108	-0.598221	-0.0923249
ACC	BCLXL	PEA15_pS116	0.39	2.78853	0.00779	0.109564	0.609288
ACC	BCLXL	RICTOR	0.36	2.57312	0.0135	0.0797274	0.590009
ACC	BCLXL	BRD4	0.32	2.24385	0.0299	0.0332294	0.558758
ACC	BECLIN	BETACATENIN	-0.43	-3.17562	0.00273	-0.641672	-0.161793
ACC	BECLIN	CRAF	-0.35	-2.51267	0.0157	-0.584435	-0.0712672
ACC	BECLIN	CASPASE7CLEAVEDD198	0.31	2.1474	0.0373	0.0194357	0.549191
ACC	BECLIN	CD31	0.58	4.77092	2.05e-05	0.353527	0.747494
ACC	BECLIN	CDK1	0.45	3.36474	0.0016	0.186586	0.656468
ACC	BECLIN	CHK1	0.47	3.49953	0.00108	0.203946	0.666617
ACC	BECLIN	CHK2	0.36	2.56223	0.0139	0.0782065	0.589011
ACC	BECLIN	CHK2_pT68	0.44	3.27581	0.00206	0.17499	0.649592
ACC	BECLIN	CLAUDIN7	0.54	4.28788	9.7e-05	0.299827	0.719744
ACC	BECLIN	ECADHERIN	0.34	2.37135	0.0222	0.0513495	0.571116
ACC	BECLIN	EEF2	-0.31	-2.13029	0.0388	-0.547473	-0.0169806
ACC	BECLIN	ERALPHA	0.47	3.51772	0.00102	0.206267	0.667961
ACC	BECLIN	ERALPHA_pS118	0.31	2.15499	0.0367	0.0205232	0.54995
ACC	BECLIN	ERK2	-0.35	-2.50792	0.0159	-0.583994	-0.0706008
ACC	BECLIN	FOXO3A	0.39	2.82052	0.00717	0.113949	0.612073
ACC	BECLIN	GATA3	0.31	2.13806	0.0381	0.018095	0.548253
ACC	BECLIN	HER3	0.45	3.33443	0.00174	0.182647	0.654141
ACC	BECLIN	KU80	-0.35	-2.51564	0.0156	-0.584711	-0.0716842
ACC	BECLIN	LCK	0.38	2.75588	0.00848	0.105074	0.606425
ACC	BECLIN	MRE11	0.44	3.26105	0.00215	0.173054	0.648437
ACC	BECLIN	P53	0.48	3.62006	0.000757	0.219239	0.675418
ACC	BECLIN	P70S6K_pT389	0.42	3.05009	0.00387	0.145064	0.631482
ACC	BECLIN	P90RSK_pT359S363	0.61	5.04433	8.33e-06	0.382175	0.761757
ACC	BECLIN	PAXILLIN	-0.39	-2.80578	0.00745	-0.610793	-0.111931
ACC	BECLIN	PEA15	-0.35	-2.469	0.0175	-0.580362	-0.065133
ACC	BECLIN	PR	0.66	5.77098	7.32e-07	0.452242	0.795156
ACC	BECLIN	PRAS40_pT246	-0.42	-3.06033	0.00376	-0.632325	-0.146437
ACC	BECLIN	RAD51	0.38	2.75132	0.00859	0.104446	0.606023
ACC	BECLIN	S6	-0.37	-2.62184	0.012	-0.59445	-0.0865197
ACC	BECLIN	SMAD1	0.32	2.24223	0.03	0.0329981	0.558598
ACC	BECLIN	SMAD4	0.65	5.67011	1.03e-06	0.443035	0.790882
ACC	BECLIN	SRC_pY416	0.47	3.51282	0.00104	0.205642	0.6676
ACC	BECLIN	STATHMIN	0.3	2.11203	0.0404	0.0143596	0.545635
ACC	BECLIN	TUBERIN	-0.36	-2.54747	0.0144	-0.587653	-0.0761424
ACC	BECLIN	VEGFR2	-0.33	-2.34946	0.0234	-0.569018	-0.0482486
ACC	BECLIN	YB1	-0.37	-2.65964	0.0109	-0.597863	-0.0917724
ACC	BECLIN	ANNEXINVII	0.32	2.21997	0.0316	0.0298206	0.556406
ACC	BECLIN	ARID1A	-0.4	-2.89585	0.00587	-0.618554	-0.124231
ACC	BECLIN	BAD_pS112	-0.34	-2.43755	0.0189	-0.577406	-0.0607037
ACC	BECLIN	BAP1C4	-0.3	-2.0695	0.0444	-0.541326	-0.00824577
ACC	BECLIN	ETS1	0.37	2.60394	0.0125	0.0840266	0.592824
ACC	BECLIN	EIF4G	-0.43	-3.17488	0.00274	-0.641612	-0.161694
ACC	BECLIN	GSK3_pS9	-0.3	-2.08788	0.0426	-0.543193	-0.0108898
ACC	BECLIN	HEREGULIN	0.46	3.47162	0.00117	0.200373	0.664542
ACC	BECLIN	NRAS	0.52	3.99053	0.000246	0.264834	0.700908
ACC	BECLIN	NDRG1_pT346	-0.44	-3.22714	0.00236	-0.645768	-0.168596
ACC	BECLIN	PEA15_pS116	-0.4	-2.93612	0.00527	-0.621973	-0.129699
ACC	BECLIN	PRDX1	0.51	3.88749	0.000338	0.252371	0.69405
ACC	BECLIN	RAB25	0.46	3.40549	0.00142	0.191862	0.659571
ACC	BECLIN	RBM15	-0.31	-2.1263	0.0391	-0.547072	-0.0164087
ACC	BECLIN	SCD1	0.32	2.23498	0.0305	0.0319637	0.557886
ACC	BECLIN	SF2	0.62	5.18767	5.18e-06	0.39669	0.768846
ACC	BECLIN	TFRC	-0.31	-2.18406	0.0343	-0.552849	-0.0246864
ACC	BECLIN	TSC1	-0.31	-2.17198	0.0353	-0.551646	-0.0229575
ACC	BECLIN	TUBERIN_pT1462	-0.3	-2.11378	0.0402	-0.545811	-0.0146108
ACC	BECLIN	XBP1	0.48	3.5996	0.000804	0.216658	0.673942
ACC	BECLIN	X1433BETA	0.48	3.59484	0.000816	0.216058	0.673598
ACC	BECLIN	ACVRL1	0.35	2.51134	0.0158	0.0710797	0.584311
ACC	BECLIN	DIRAS3	0.3	2.10122	0.0414	0.0128069	0.544543
ACC	BECLIN	PREX1	0.54	4.23486	0.000115	0.293695	0.716487
ACC	BECLIN	ADAR1	-0.38	-2.75687	0.00846	-0.606512	-0.105211
ACC	BECLIN	CMET	0.5	3.78003	0.000468	0.239193	0.686709
ACC	BECLIN	CASPASE8	0.34	2.41112	0.0201	0.056974	0.574905
ACC	BECLIN	PARPCLEAVED	0.52	3.98938	0.000247	0.264696	0.700833
ACC	BECLIN	SIL	0.38	2.69539	0.00992	0.0967249	0.601064
ACC	BECLIN	BRD4	-0.38	-2.71548	0.00942	-0.602852	-0.0995021
ACC	BECLIN	COG3	-0.32	-2.24267	0.03	-0.558641	-0.0330601
ACC	BECLIN	DUSP4	0.48	3.59421	0.000817	0.215978	0.673552
ACC	BECLIN	JAK2	-0.5	-3.79669	0.000445	-0.68786	-0.241249
ACC	BECLIN	PDL1	0.76	7.79914	7.85e-10	0.605302	0.861532
ACC	BETACATENIN	CMYC	-0.32	-2.25737	0.029	-0.560083	-0.0351569
ACC	BETACATENIN	CRAF_pS338	-0.38	-2.69347	0.00997	-0.600893	-0.0964595
ACC	BETACATENIN	CASPASE7CLEAVEDD198	-0.33	-2.30664	0.0258	-0.564885	-0.0421696
ACC	BETACATENIN	CD31	-0.45	-3.36454	0.0016	-0.656453	-0.186561
ACC	BETACATENIN	CHK1	-0.43	-3.14074	0.00301	-0.63887	-0.157165
ACC	BETACATENIN	CHK2	-0.42	-3.10522	0.00332	-0.635994	-0.152436
ACC	BETACATENIN	CHK2_pT68	-0.47	-3.51826	0.00102	-0.668002	-0.206337
ACC	BETACATENIN	CIAP	-0.37	-2.67075	0.0106	-0.598861	-0.0933134
ACC	BETACATENIN	CLAUDIN7	-0.33	-2.3046	0.026	-0.564687	-0.0418794
ACC	BETACATENIN	COLLAGENVI	-0.31	-2.139	0.038	-0.548348	-0.01823
ACC	BETACATENIN	DVL3	0.54	4.23497	0.000115	0.293708	0.716494
ACC	BETACATENIN	EEF2	0.34	2.38965	0.0212	0.0539389	0.572863
ACC	BETACATENIN	EEF2K	0.49	3.76323	0.000493	0.237117	0.685544
ACC	BETACATENIN	EGFR	0.3	2.11927	0.0397	0.0153993	0.546364
ACC	BETACATENIN	ERALPHA	-0.38	-2.70217	0.00975	-0.601669	-0.0976635
ACC	BETACATENIN	ERALPHA_pS118	-0.3	-2.07633	0.0437	-0.54202	-0.00922821
ACC	BETACATENIN	ERK2	0.38	2.71008	0.00955	0.0987567	0.602373
ACC	BETACATENIN	FOXO3A	-0.43	-3.15774	0.00287	-0.640238	-0.159423
ACC	BETACATENIN	GSK3ALPHABETA_pS21S9	0.32	2.24197	0.0301	0.0329602	0.558572
ACC	BETACATENIN	INPP4B	-0.3	-2.09987	0.0415	-0.544407	-0.012613
ACC	BETACATENIN	KU80	0.52	4.05235	0.000203	0.272229	0.70494
ACC	BETACATENIN	LCK	-0.6	-5.03216	8.67e-06	-0.761143	-0.380927
ACC	BETACATENIN	MEK1_pS217S221	-0.32	-2.27626	0.0278	-0.56193	-0.0378478
ACC	BETACATENIN	MRE11	-0.61	-5.10744	6.76e-06	-0.76491	-0.388608
ACC	BETACATENIN	MTOR	0.36	2.53331	0.0149	0.0741604	0.586347
ACC	BETACATENIN	NOTCH1	-0.3	-2.0589	0.0455	-0.540246	-0.00671899
ACC	BETACATENIN	P27_pT157	-0.3	-2.1187	0.0398	-0.546307	-0.0153173
ACC	BETACATENIN	P53	-0.38	-2.70225	0.00975	-0.601676	-0.0976737
ACC	BETACATENIN	P70S6K1	0.36	2.56772	0.0137	0.0789732	0.589514
ACC	BETACATENIN	P70S6K_pT389	-0.37	-2.63592	0.0115	-0.595724	-0.0884772
ACC	BETACATENIN	P90RSK_pT359S363	-0.42	-3.05093	0.00386	-0.631552	-0.145178
ACC	BETACATENIN	PI3KP110ALPHA	0.3	2.12075	0.0396	0.0156123	0.546514
ACC	BETACATENIN	PR	-0.4	-2.92491	0.00543	-0.621025	-0.128179
ACC	BETACATENIN	PRAS40_pT246	0.34	2.39489	0.0209	0.0546798	0.573362
ACC	BETACATENIN	PTEN	0.37	2.63683	0.0115	0.088604	0.595806
ACC	BETACATENIN	RAD51	-0.45	-3.31978	0.00182	-0.65301	-0.180738
ACC	BETACATENIN	S6	0.41	3.0102	0.00431	0.139706	0.628183
ACC	BETACATENIN	SMAD4	-0.44	-3.23148	0.00233	-0.646111	-0.169168
ACC	BETACATENIN	SRC_pY416	-0.42	-3.06558	0.00371	-0.632756	-0.14714
ACC	BETACATENIN	STATHMIN	-0.52	-4.02531	0.000221	-0.703184	-0.269003
ACC	BETACATENIN	TUBERIN	0.46	3.43153	0.00132	0.195222	0.661538
ACC	BETACATENIN	ARID1A	0.45	3.31622	0.00184	0.180273	0.652735
ACC	BETACATENIN	ETS1	-0.37	-2.61207	0.0123	-0.593563	-0.0851593
ACC	BETACATENIN	G6PD	-0.3	-2.09031	0.0424	-0.543439	-0.0112391
ACC	BETACATENIN	HEREGULIN	-0.46	-3.45737	0.00122	-0.663478	-0.198545
ACC	BETACATENIN	NRAS	-0.48	-3.62349	0.000749	-0.675665	-0.219672
ACC	BETACATENIN	PEA15_pS116	0.31	2.1788	0.0347	0.0239331	0.552325
ACC	BETACATENIN	PRDX1	-0.46	-3.47359	0.00117	-0.664689	-0.200625
ACC	BETACATENIN	RAB11	-0.37	-2.66888	0.0106	-0.598692	-0.093053
ACC	BETACATENIN	RBM15	0.54	4.27077	0.000102	0.297853	0.718698
ACC	BETACATENIN	SCD1	-0.32	-2.25096	0.0294	-0.559455	-0.0342425
ACC	BETACATENIN	SF2	-0.39	-2.8238	0.0071	-0.612358	-0.114399
ACC	BETACATENIN	TRANSGLUTAMISE	-0.32	-2.24114	0.0301	-0.558492	-0.0328431
ACC	BETACATENIN	TSC1	0.37	2.6073	0.0124	0.0844956	0.59313
ACC	BETACATENIN	X1433BETA	-0.61	-5.08898	7.18e-06	-0.763993	-0.386733
ACC	BETACATENIN	ACVRL1	-0.5	-3.79455	0.000448	-0.687712	-0.240984
ACC	BETACATENIN	DIRAS3	-0.3	-2.07413	0.044	-0.541796	-0.00891134
ACC	BETACATENIN	ANNEXIN1	-0.45	-3.36488	0.0016	-0.656479	-0.186605
ACC	BETACATENIN	PREX1	-0.35	-2.50114	0.0162	-0.583363	-0.0696496
ACC	BETACATENIN	ADAR1	0.37	2.62756	0.0118	0.087315	0.594968
ACC	BETACATENIN	CMET	-0.33	-2.31075	0.0256	-0.565284	-0.0427548
ACC	BETACATENIN	CASPASE8	-0.3	-2.05892	0.0455	-0.540248	-0.0067217
ACC	BETACATENIN	ERCC1	0.38	2.70904	0.00958	0.0986129	0.60228
ACC	BETACATENIN	MSH6	0.3	2.0588	0.0455	0.00670501	0.540236
ACC	BETACATENIN	PARPCLEAVED	-0.38	-2.71868	0.00934	-0.603137	-0.0999453
ACC	BETACATENIN	SMAC	-0.34	-2.40785	0.0203	-0.574595	-0.0565116
ACC	BETACATENIN	BRD4	0.51	3.94301	0.000285	0.259108	0.697767
ACC	BETACATENIN	COG3	0.4	2.91523	0.00557	0.126865	0.620203
ACC	BETACATENIN	JAK2	0.39	2.8288	0.00701	0.115083	0.612791
ACC	BETACATENIN	PDL1	-0.59	-4.82356	1.72e-05	-0.750318	-0.359141
ACC	BID	CMET_pY1235	0.31	2.18148	0.0345	0.0243173	0.552592
ACC	BID	CRAF	0.48	3.59599	0.000813	0.216202	0.673681
ACC	BID	CRAF_pS338	0.51	3.96346	0.000268	0.261577	0.699124
ACC	BID	CASPASE7CLEAVEDD198	0.63	5.34204	3.09e-06	0.411939	0.776195
ACC	BID	CD31	-0.49	-3.70117	0.000594	-0.681198	-0.229407
ACC	BID	CDK1	-0.39	-2.7895	0.00777	-0.609373	-0.109696
ACC	BID	CHK1_pS345	-0.51	-3.96982	0.000262	-0.699544	-0.262343
ACC	BID	CIAP	-0.35	-2.51454	0.0156	-0.584609	-0.07153
ACC	BID	CLAUDIN7	-0.35	-2.48636	0.0168	-0.581986	-0.067574
ACC	BID	COLLAGENVI	0.42	3.04849	0.00388	0.144849	0.631351
ACC	BID	CYCLIND1	0.42	3.09553	0.00341	0.151143	0.635205
ACC	BID	DJ1	-0.42	-3.10261	0.00335	-0.635782	-0.152089
ACC	BID	ECADHERIN	-0.54	-4.26664	0.000104	-0.718444	-0.297376
ACC	BID	EEF2K	-0.42	-3.0338	0.00404	-0.630138	-0.142878
ACC	BID	EGFR_pY1068	-0.51	-3.95358	0.000276	-0.698469	-0.260384
ACC	BID	ERALPHA_pS118	-0.38	-2.69919	0.00982	-0.601404	-0.0972517
ACC	BID	FIBRONECTIN	0.66	5.82141	6.17e-07	0.456784	0.797251
ACC	BID	FOXO3A	-0.39	-2.77181	0.00814	-0.607825	-0.107267
ACC	BID	GATA3	-0.31	-2.19361	0.0336	-0.553798	-0.0260529
ACC	BID	GSK3ALPHABETA_pS21S9	-0.42	-3.04187	0.00395	-0.630805	-0.143961
ACC	BID	HER2_pY1248	-0.44	-3.22611	0.00237	-0.645687	-0.168461
ACC	BID	HSP70	0.55	4.39686	6.86e-05	0.312286	0.726304
ACC	BID	IGFBP2	0.47	3.48798	0.00112	0.202469	0.66576
ACC	BID	INPP4B	-0.36	-2.5868	0.0131	-0.591261	-0.0816371
ACC	BID	JNK2	-0.45	-3.36006	0.00162	-0.65611	-0.185979
ACC	BID	LCK	0.38	2.7185	0.00935	0.0999195	0.603121
ACC	BID	LKB1	0.63	5.38914	2.64e-06	0.416511	0.77838
ACC	BID	MEK1_pS217S221	0.72	6.90171	1.59e-08	0.544699	0.836258
ACC	BID	MIG6	-0.3	-2.06379	0.045	-0.540745	-0.00742375
ACC	BID	MRE11	0.5	3.86755	0.000359	0.249941	0.692703
ACC	BID	MTOR_pS2448	-0.54	-4.21581	0.000122	-0.715307	-0.291481
ACC	BID	P27_pT157	-0.53	-4.12924	0.00016	-0.709869	-0.28134
ACC	BID	P38MAPK	0.41	2.9472	0.00511	0.131201	0.622909
ACC	BID	P53	-0.52	-4.01721	0.000227	-0.702656	-0.268033
ACC	BID	P70S6K_pT389	-0.39	-2.80337	0.0075	-0.610582	-0.111599
ACC	BID	PAI1	0.36	2.59798	0.0127	0.0831971	0.592282
ACC	BID	PAXILLIN	-0.32	-2.23269	0.0307	-0.55766	-0.0316367
ACC	BID	PKCALPHA	-0.39	-2.78869	0.00779	-0.609302	-0.109585
ACC	BID	PKCALPHA_pS657	-0.33	-2.31025	0.0256	-0.565235	-0.0426838
ACC	BID	PKCDELTA_pS664	-0.39	-2.81963	0.00718	-0.611996	-0.113828
ACC	BID	RAD51	0.57	4.58336	3.77e-05	0.333143	0.73712
ACC	BID	S6_pS240S244	-0.36	-2.52112	0.0154	-0.585218	-0.0724514
ACC	BID	SHC_pY317	-0.41	-3.00481	0.00438	-0.627734	-0.138979
ACC	BID	SMAD1	0.39	2.84575	0.0067	0.117401	0.614256
ACC	BID	SMAD3	0.65	5.74582	7.97e-07	0.449961	0.7941
ACC	BID	STATHMIN	0.71	6.71405	3e-08	0.530664	0.830223
ACC	BID	YAP	0.43	3.13465	0.00306	0.156356	0.638379
ACC	BID	X4EBP1_pT70	0.57	4.59024	3.68e-05	0.333901	0.737509
ACC	BID	ARAF_pS299	-0.46	-3.41163	0.0014	-0.660036	-0.192656
ACC	BID	BRAF	-0.4	-2.88295	0.00607	-0.617452	-0.122475
ACC	BID	BAD_pS112	-0.3	-2.05334	0.046	-0.539679	-0.00591894
ACC	BID	ETS1	0.39	2.80965	0.00737	0.112461	0.611129
ACC	BID	FOXO3A_pS318S321	-0.36	-2.5219	0.0154	-0.58529	-0.0725607
ACC	BID	HEREGULIN	0.49	3.68395	0.000626	0.227256	0.679981
ACC	BID	NRAS	-0.51	-3.9538	0.000276	-0.698484	-0.260412
ACC	BID	PDCD4	-0.3	-2.07943	0.0434	-0.542335	-0.00967334
ACC	BID	PKCPANBETAII_pS660	-0.33	-2.32678	0.0246	-0.566834	-0.0450312
ACC	BID	PRDX1	-0.55	-4.42084	6.35e-05	-0.727723	-0.315
ACC	BID	RAB25	-0.48	-3.66743	0.000657	-0.678808	-0.225189
ACC	BID	RAPTOR	0.4	2.93519	0.00528	0.129573	0.621895
ACC	BID	RBM15	0.31	2.16103	0.0362	0.0213886	0.550554
ACC	BID	RICTOR	-0.47	-3.51386	0.00104	-0.667677	-0.205776
ACC	BID	RICTOR_pT1135	0.34	2.4097	0.0202	0.0567732	0.57477
ACC	BID	SCD1	-0.69	-6.28619	1.28e-07	-0.815348	-0.496762
ACC	BID	TAZ	0.71	6.64889	3.75e-08	0.525674	0.82806
ACC	BID	TIGAR	0.77	8.11601	2.75e-10	0.624325	0.869211
ACC	BID	EPPK1	-0.54	-4.24688	0.00011	-0.717229	-0.295089
ACC	BID	XBP1	-0.41	-2.95071	0.00507	-0.623205	-0.131676
ACC	BID	ACVRL1	0.37	2.61131	0.0123	0.0850534	0.593494
ACC	BID	DIRAS3	-0.35	-2.48719	0.0167	-0.582063	-0.0676898
ACC	BID	JAB1	-0.66	-5.87701	5.12e-07	-0.799531	-0.461745
ACC	BID	CMET	-0.42	-3.07712	0.00359	-0.633701	-0.148684
ACC	BID	CASPASE8	0.63	5.42769	2.32e-06	0.420227	0.780149
ACC	BID	ERCC1	-0.45	-3.30993	0.00187	-0.652248	-0.179453
ACC	BID	PARPCLEAVED	-0.36	-2.51896	0.0155	-0.585018	-0.0721492
ACC	BID	RB	0.46	3.4383	0.00129	0.196093	0.662047
ACC	BID	SETD2	0.47	3.49795	0.00109	0.203743	0.6665
ACC	BID	SIL	-0.42	-3.06623	0.0037	-0.63281	-0.147227
ACC	BID	BCL2A1	0.64	5.55301	1.52e-06	0.432138	0.785781
ACC	BID	CABL	0.45	3.38634	0.0015	0.189387	0.658117
ACC	BID	CASPASE3	0.62	5.20105	4.95e-06	0.398027	0.769494
ACC	BID	CHK1_pS296	0.59	4.87425	1.46e-05	0.364502	0.753001
ACC	BID	DUSP4	-0.41	-2.98569	0.00461	-0.62614	-0.136403
ACC	BID	IGF1R_pY1135Y1136	0.52	4.02899	0.000218	0.269443	0.703424
ACC	BID	IRF1	0.45	3.35969	0.00162	0.185932	0.656082
ACC	BIM	CHK2	-0.31	-2.14496	0.0375	-0.548946	-0.0190852
ACC	BIM	INPP4B	0.35	2.48357	0.0169	0.0671808	0.581725
ACC	BIM	P27_pT157	0.31	2.15314	0.0368	0.0202575	0.549764
ACC	BIM	PEA15	0.35	2.45885	0.0179	0.0637039	0.57941
ACC	BIM	PRAS40_pT246	-0.3	-2.10646	0.0409	-0.545072	-0.0135595
ACC	BIM	SHC_pY317	0.38	2.70055	0.00979	0.0974387	0.601524
ACC	BIM	MYH11	0.36	2.52158	0.0154	0.0725165	0.585261
ACC	BIM	MYOSINIIA_pS1943	-0.3	-2.10458	0.0411	-0.544882	-0.0132888
ACC	BIM	P21	-0.36	-2.53043	0.015	-0.58608	-0.0737572
ACC	BIM	RICTOR	0.31	2.15471	0.0367	0.0204826	0.549922
ACC	BIM	P62LCKLIGAND	0.33	2.30569	0.0259	0.0420355	0.564793
ACC	BIM	MSH2	-0.34	-2.35925	0.0228	-0.569958	-0.0496363
ACC	BIM	MSH6	-0.38	-2.74274	0.00878	-0.605267	-0.103264
ACC	BIM	DUSP4	0.31	2.19259	0.0337	0.025906	0.553696
ACC	CJUN_pS73	CMET_pY1235	-0.36	-2.58509	0.0131	-0.591105	-0.0813994
ACC	CJUN_pS73	CD49B	-0.43	-3.20138	0.00254	-0.643726	-0.165199
ACC	CJUN_pS73	CHK1_pS345	0.32	2.20788	0.0325	0.0280935	0.555212
ACC	CJUN_pS73	DJ1	-0.31	-2.16171	0.0361	-0.550621	-0.021486
ACC	CJUN_pS73	EGFR_pY1068	0.35	2.50295	0.0161	0.0699029	0.583531
ACC	CJUN_pS73	ERK2	-0.42	-3.05911	0.00377	-0.632225	-0.146273
ACC	CJUN_pS73	GSK3ALPHABETA_pS21S9	0.34	2.40642	0.0204	0.0563092	0.574459
ACC	CJUN_pS73	HER2_pY1248	0.39	2.81309	0.00731	0.112932	0.611429
ACC	CJUN_pS73	JNK_pT183Y185	0.57	4.62881	3.25e-05	0.338137	0.739679
ACC	CJUN_pS73	MAPK_pT202Y204	0.47	3.48998	0.00111	0.202724	0.665909
ACC	CJUN_pS73	NF2	-0.32	-2.24461	0.0299	-0.558832	-0.0333378
ACC	CJUN_pS73	P38_pT180Y182	0.47	3.50008	0.00108	0.204016	0.666658
ACC	CJUN_pS73	PEA15	-0.4	-2.85235	0.00659	-0.614825	-0.118302
ACC	CJUN_pS73	PRAS40_pT246	0.39	2.83674	0.00687	0.11617	0.613479
ACC	CJUN_pS73	RB_pS807S811	0.5	3.82916	0.000404	0.245241	0.690089
ACC	CJUN_pS73	S6_pS235S236	0.32	2.20633	0.0326	0.0278709	0.555058
ACC	CJUN_pS73	S6_pS240S244	0.37	2.62222	0.012	0.0865725	0.594484
ACC	CJUN_pS73	SMAD3	-0.4	-2.89021	0.00596	-0.618072	-0.123464
ACC	CJUN_pS73	SRC	-0.44	-3.2148	0.00245	-0.644791	-0.166969
ACC	CJUN_pS73	YB1_pS102	0.37	2.67281	0.0105	0.0935979	0.599045
ACC	CJUN_pS73	BAD_pS112	0.36	2.53149	0.015	0.0739051	0.586178
ACC	CJUN_pS73	FOXM1	0.37	2.60349	0.0125	0.0839646	0.592783
ACC	CJUN_pS73	GSK3_pS9	0.4	2.93423	0.0053	0.129443	0.621814
ACC	CJUN_pS73	NDRG1_pT346	0.47	3.54714	0.000939	0.210013	0.670124
ACC	CJUN_pS73	P90RSK	-0.33	-2.33846	0.024	-0.56796	-0.0466892
ACC	CJUN_pS73	PDCD4	0.34	2.41689	0.0199	0.0577888	0.575452
ACC	CJUN_pS73	TUBERIN_pT1462	0.32	2.26225	0.0287	0.0358525	0.560561
ACC	CJUN_pS73	CDK1_pY15	0.41	3.01438	0.00426	0.140268	0.62853
ACC	CJUN_pS73	SHP2_pY542	0.38	2.72838	0.00911	0.101284	0.603997
ACC	CKIT	CRAF	0.49	3.70411	0.000589	0.229772	0.681405
ACC	CKIT	EEF2K	0.32	2.26106	0.0288	0.0356826	0.560445
ACC	CKIT	PC	0.35	2.47015	0.0175	0.065294	0.580469
ACC	CKIT	PKCALPHA	-0.36	-2.5189	0.0155	-0.585013	-0.0721412
ACC	CKIT	PKCALPHA_pS657	-0.35	-2.49173	0.0166	-0.582487	-0.0683282
ACC	CKIT	PKCDELTA_pS664	-0.35	-2.48643	0.0168	-0.581992	-0.0675834
ACC	CKIT	RAD50	0.3	2.11631	0.04	0.0149748	0.546067
ACC	CKIT	XRCC1	0.36	2.53519	0.0149	0.0744238	0.58652
ACC	CKIT	ARID1A	0.37	2.65903	0.0109	0.0916876	0.597808
ACC	CKIT	BAD_pS112	-0.34	-2.42734	0.0194	-0.576441	-0.0592637
ACC	CKIT	BAP1C4	0.31	2.14578	0.0374	0.0192027	0.549028
ACC	CKIT	CYCLINE2	0.41	2.95022	0.00507	0.131609	0.623163
ACC	CKIT	FOXO3A_pS318S321	-0.32	-2.20758	0.0325	-0.555181	-0.0280495
ACC	CKIT	GSK3_pS9	-0.32	-2.22379	0.0313	-0.556783	-0.0303664
ACC	CKIT	P21	-0.35	-2.45251	0.0182	-0.578814	-0.0628112
ACC	CKIT	P90RSK	0.32	2.25502	0.0292	0.0348221	0.559853
ACC	CKIT	PKCPANBETAII_pS660	-0.35	-2.50545	0.016	-0.583764	-0.0702539
ACC	CKIT	XBP1	-0.3	-2.11438	0.0402	-0.545871	-0.0146966
ACC	CKIT	ANNEXIN1	-0.33	-2.30767	0.0258	-0.564985	-0.0423161
ACC	CKIT	MSH2	0.43	3.18163	0.00269	0.162587	0.642152
ACC	CKIT	MSH6	0.41	3.02506	0.00414	0.141704	0.629416
ACC	CKIT	SETD2	0.47	3.48861	0.00112	0.20255	0.665807
ACC	CKIT	BRD4	0.34	2.38155	0.0216	0.0527942	0.572092
ACC	CKIT	ERCC5	-0.31	-2.17898	0.0347	-0.552343	-0.0239591
ACC	CMET_pY1235	CRAF	0.39	2.77262	0.00812	0.107378	0.607896
ACC	CMET_pY1235	ECADHERIN	-0.32	-2.22702	0.0311	-0.557102	-0.0308276
ACC	CMET_pY1235	EGFR_pY1068	-0.38	-2.75403	0.00853	-0.606262	-0.104819
ACC	CMET_pY1235	EGFR_pY1173	0.36	2.58904	0.013	0.0819499	0.591466
ACC	CMET_pY1235	ERALPHA_pS118	0.35	2.48576	0.0168	0.0674894	0.58193
ACC	CMET_pY1235	GSK3ALPHABETA_pS21S9	-0.49	-3.74715	0.000517	-0.684424	-0.235124
ACC	CMET_pY1235	HER2	-0.4	-2.8997	0.00581	-0.618883	-0.124756
ACC	CMET_pY1235	HER2_pY1248	-0.5	-3.80688	0.000432	-0.688561	-0.242503
ACC	CMET_pY1235	LKB1	0.36	2.56532	0.0138	0.0786382	0.589294
ACC	CMET_pY1235	MAPK_pT202Y204	-0.33	-2.29494	0.0266	-0.563749	-0.0405064
ACC	CMET_pY1235	MTOR_pS2448	-0.42	-3.033	0.00405	-0.630072	-0.142771
ACC	CMET_pY1235	P27	0.37	2.60671	0.0124	0.0844136	0.593076
ACC	CMET_pY1235	P38_pT180Y182	-0.39	-2.84985	0.00663	-0.61461	-0.117961
ACC	CMET_pY1235	PC	0.36	2.55121	0.0143	0.0766652	0.587997
ACC	CMET_pY1235	PTEN	-0.32	-2.25262	0.0293	-0.559618	-0.0344794
ACC	CMET_pY1235	RB_pS807S811	-0.3	-2.08337	0.0431	-0.542735	-0.0102406
ACC	CMET_pY1235	S6_pS235S236	-0.43	-3.16448	0.00282	-0.640779	-0.160317
ACC	CMET_pY1235	S6_pS240S244	-0.43	-3.12513	0.00314	-0.637609	-0.155089
ACC	CMET_pY1235	SMAD3	0.57	4.65504	2.99e-05	0.341003	0.741143
ACC	CMET_pY1235	SRC	0.4	2.88072	0.00611	0.122171	0.617261
ACC	CMET_pY1235	SRC_pY527	-0.42	-3.04875	0.00388	-0.631372	-0.144885
ACC	CMET_pY1235	STAT3_pY705	-0.45	-3.31894	0.00182	-0.652945	-0.180628
ACC	CMET_pY1235	STATHMIN	0.34	2.40182	0.0206	0.0556597	0.574022
ACC	CMET_pY1235	YB1	0.41	3.02105	0.00419	0.141165	0.629083
ACC	CMET_pY1235	BAD_pS112	-0.4	-2.88396	0.00606	-0.617538	-0.122613
ACC	CMET_pY1235	CYCLINE2	0.45	3.31872	0.00182	0.1806	0.652929
ACC	CMET_pY1235	ETS1	0.42	3.05165	0.00385	0.145273	0.631611
ACC	CMET_pY1235	FOXO3A_pS318S321	-0.51	-3.97743	0.000256	-0.700046	-0.263259
ACC	CMET_pY1235	GSK3_pS9	-0.49	-3.68282	0.000628	-0.679901	-0.227115
ACC	CMET_pY1235	NDRG1_pT346	-0.34	-2.43307	0.0191	-0.576982	-0.060071
ACC	CMET_pY1235	PDCD4	-0.39	-2.79319	0.0077	-0.609695	-0.110203
ACC	CMET_pY1235	PDK1	0.33	2.28405	0.0272	0.0389573	0.56269
ACC	CMET_pY1235	TIGAR	0.34	2.35925	0.0228	0.0496367	0.569958
ACC	CMET_pY1235	TUBERIN_pT1462	-0.34	-2.40327	0.0205	-0.57416	-0.0558651
ACC	CMET_pY1235	RB	0.58	4.73007	2.34e-05	0.349138	0.745277
ACC	CMET_pY1235	BRAF_pS445	-0.37	-2.67739	0.0104	-0.599455	-0.0942327
ACC	CMET_pY1235	CHK1_pS296	0.51	3.93801	0.000289	0.258503	0.697434
ACC	CMET_pY1235	JAK2	0.32	2.26912	0.0282	0.0368318	0.561233
ACC	CMET_pY1235	SHP2_pY542	-0.64	-5.569	1.45e-06	-0.786486	-0.433639
ACC	CMYC	CRAF	-0.46	-3.3929	0.00147	-0.658615	-0.190235
ACC	CMYC	CD31	0.6	4.91208	1.29e-05	0.368475	0.754982
ACC	CMYC	CDK1	0.72	6.81817	2.11e-08	0.538512	0.833606
ACC	CMYC	CHK1	0.41	3.0025	0.0044	0.138669	0.627542
ACC	CMYC	CHK2_pT68	0.41	2.97999	0.00468	0.135634	0.625664
ACC	CMYC	CIAP	0.42	3.04234	0.00395	0.144025	0.630844
ACC	CMYC	CLAUDIN7	0.31	2.1532	0.0368	0.0202668	0.549771
ACC	CMYC	ECADHERIN	0.56	4.48495	5.17e-05	0.32221	0.731476
ACC	CMYC	EGFR	-0.44	-3.258	0.00217	-0.648198	-0.172654
ACC	CMYC	EIF4E	-0.48	-3.6572	0.000678	-0.678079	-0.223907
ACC	CMYC	ERALPHA	0.52	4.03295	0.000216	0.269915	0.703681
ACC	CMYC	ERALPHA_pS118	0.4	2.91384	0.00559	0.126677	0.620086
ACC	CMYC	FIBRONECTIN	-0.31	-2.1705	0.0354	-0.551498	-0.0227447
ACC	CMYC	FOXO3A	0.66	5.7519	7.8e-07	0.450514	0.794356
ACC	CMYC	GATA3	0.57	4.56586	3.98e-05	0.331211	0.736127
ACC	CMYC	GSK3ALPHABETA	-0.38	-2.74775	0.00867	-0.605709	-0.103955
ACC	CMYC	GSK3ALPHABETA_pS21S9	-0.45	-3.38829	0.00149	-0.658265	-0.189639
ACC	CMYC	INPP4B	0.67	5.95818	3.89e-07	0.468899	0.802801
ACC	CMYC	MEK1	-0.33	-2.28513	0.0272	-0.562795	-0.0391113
ACC	CMYC	MRE11	0.31	2.19057	0.0338	0.0256179	0.553496
ACC	CMYC	PCADHERIN	0.52	3.99465	0.000243	0.265329	0.701179
ACC	CMYC	P27_pT157	0.7	6.42593	7.97e-08	0.508132	0.820384
ACC	CMYC	P38MAPK	-0.36	-2.54589	0.0145	-0.587507	-0.0759212
ACC	CMYC	P38_pT180Y182	-0.34	-2.36633	0.0224	-0.570636	-0.0506388
ACC	CMYC	P53	0.63	5.36981	2.82e-06	0.414639	0.777486
ACC	CMYC	P70S6K_pT389	0.48	3.66941	0.000653	0.225437	0.678948
ACC	CMYC	P90RSK_pT359S363	0.3	2.10604	0.0409	0.0134997	0.54503
ACC	CMYC	PKCALPHA	0.31	2.19509	0.0335	0.0262646	0.553944
ACC	CMYC	PR	0.61	5.07065	7.63e-06	0.384866	0.763078
ACC	CMYC	PTEN	-0.31	-2.15781	0.0364	-0.550232	-0.0209271
ACC	CMYC	RAD50	-0.38	-2.73843	0.00888	-0.604886	-0.102671
ACC	CMYC	S6	-0.37	-2.61088	0.0123	-0.593455	-0.0849934
ACC	CMYC	SMAD4	0.6	4.95276	1.13e-05	0.372721	0.75709
ACC	CMYC	VEGFR2	-0.36	-2.53528	0.0149	-0.586528	-0.0744361
ACC	CMYC	XRCC1	0.39	2.7846	0.00787	0.109023	0.608944
ACC	CMYC	YAP_pS127	-0.3	-2.07191	0.0442	-0.54157	-0.00859146
ACC	CMYC	BRAF	-0.32	-2.23682	0.0304	-0.558066	-0.0322259
ACC	CMYC	CD20	0.55	4.40515	6.68e-05	0.313225	0.726795
ACC	CMYC	ETS1	0.3	2.07898	0.0435	0.00960858	0.542289
ACC	CMYC	FOXM1	0.31	2.15068	0.037	0.0199051	0.549518
ACC	CMYC	GAPDH	-0.31	-2.13868	0.0381	-0.548316	-0.0181841
ACC	CMYC	GSK3_pS9	-0.38	-2.7077	0.00961	-0.602161	-0.0984271
ACC	CMYC	MYH11	0.36	2.5511	0.0143	0.0766503	0.587987
ACC	CMYC	NRAS	0.68	6.09023	2.49e-07	0.480316	0.807979
ACC	CMYC	NDRG1_pT346	-0.31	-2.14466	0.0375	-0.548916	-0.0190425
ACC	CMYC	P21	-0.35	-2.49643	0.0164	-0.582925	-0.0689882
ACC	CMYC	P27_pT198	0.55	4.32579	8.6e-05	0.304185	0.722047
ACC	CMYC	PDCD4	-0.3	-2.11199	0.0404	-0.545631	-0.0143541
ACC	CMYC	PEA15_pS116	-0.34	-2.38402	0.0215	-0.572327	-0.0531426
ACC	CMYC	PI3KP85	-0.31	-2.18312	0.0344	-0.552755	-0.0245511
ACC	CMYC	PRDX1	0.64	5.57108	1.43e-06	0.433833	0.786578
ACC	CMYC	RAB25	0.59	4.82044	1.74e-05	0.358809	0.750152
ACC	CMYC	RBM15	-0.33	-2.29175	0.0268	-0.563439	-0.0400525
ACC	CMYC	SCD1	0.47	3.51685	0.00103	0.206157	0.667898
ACC	CMYC	SF2	0.48	3.58774	0.000833	0.215159	0.673083
ACC	CMYC	TIGAR	-0.41	-3.01271	0.00428	-0.628391	-0.140044
ACC	CMYC	TUBERIN_pT1462	-0.43	-3.14464	0.00298	-0.639184	-0.157683
ACC	CMYC	EPPK1	0.43	3.13276	0.00308	0.156104	0.638226
ACC	CMYC	XBP1	0.62	5.18425	5.23e-06	0.396348	0.76868
ACC	CMYC	X1433BETA	0.6	5.01946	9.04e-06	0.379621	0.7605
ACC	CMYC	X1433ZETA	-0.37	-2.64984	0.0111	-0.596981	-0.0904124
ACC	CMYC	DIRAS3	0.58	4.78354	1.96e-05	0.354877	0.748175
ACC	CMYC	JAB1	0.56	4.45479	5.7e-05	0.318827	0.729718
ACC	CMYC	CMET	0.49	3.73142	0.000543	0.233172	0.683325
ACC	CMYC	PARPCLEAVED	0.71	6.6053	4.34e-08	0.522302	0.826593
ACC	CMYC	SIL	0.56	4.51937	4.63e-05	0.326052	0.733466
ACC	CMYC	ARAF	-0.34	-2.40341	0.0205	-0.574174	-0.0558852
ACC	CMYC	BRAF_pS445	-0.46	-3.43759	0.00129	-0.661994	-0.196002
ACC	CMYC	CABL	-0.48	-3.66797	0.000656	-0.678846	-0.225257
ACC	CMYC	CASPASE3	-0.38	-2.76462	0.00829	-0.607194	-0.106278
ACC	CMYC	CHK1_pS296	-0.36	-2.52322	0.0153	-0.585412	-0.0727457
ACC	CMYC	COG3	-0.42	-3.08386	0.00352	-0.634253	-0.149585
ACC	CMYC	DUSP4	0.46	3.43447	0.00131	0.195601	0.66176
ACC	CMYC	ERCC5	-0.59	-4.85945	1.53e-05	-0.752222	-0.362941
ACC	CMYC	IGF1R_pY1135Y1136	-0.4	-2.87014	0.00628	-0.616354	-0.120729
ACC	CMYC	JAK2	-0.31	-2.16343	0.036	-0.550794	-0.0217329
ACC	CRAF	CD31	-0.6	-4.98558	1.01e-05	-0.758775	-0.376125
ACC	CRAF	CDK1	-0.54	-4.24697	0.00011	-0.717235	-0.2951
ACC	CRAF	CHK1_pS345	-0.36	-2.57127	0.0136	-0.58984	-0.079469
ACC	CRAF	CLAUDIN7	-0.48	-3.61257	0.000774	-0.674879	-0.218295
ACC	CRAF	ECADHERIN	-0.58	-4.6823	2.73e-05	-0.742654	-0.34397
ACC	CRAF	EGFR_pY1068	-0.43	-3.16109	0.00284	-0.640507	-0.159867
ACC	CRAF	EIF4E	0.44	3.227	0.00236	0.168578	0.645757
ACC	CRAF	ERALPHA	-0.49	-3.77811	0.000471	-0.686576	-0.238956
ACC	CRAF	ERALPHA_pS118	-0.33	-2.32713	0.0246	-0.566867	-0.0450801
ACC	CRAF	ERK2	0.36	2.55616	0.0141	0.0773573	0.588453
ACC	CRAF	FIBRONECTIN	0.33	2.28756	0.027	0.0394565	0.563031
ACC	CRAF	FOXO3A	-0.52	-4.06267	0.000197	-0.705607	-0.273458
ACC	CRAF	GATA3	-0.57	-4.63913	3.14e-05	-0.740256	-0.339266
ACC	CRAF	GSK3ALPHABETA	0.36	2.54495	0.0145	0.0757895	0.587421
ACC	CRAF	HER2_pY1248	-0.49	-3.7777	0.000472	-0.686548	-0.238905
ACC	CRAF	LKB1	0.38	2.70768	0.00961	0.0984253	0.60216
ACC	CRAF	MEK1_pS217S221	0.38	2.73092	0.00905	0.101635	0.604222
ACC	CRAF	MTOR_pS2448	-0.51	-3.90979	0.000316	-0.695549	-0.255084
ACC	CRAF	P27_pT157	-0.49	-3.71702	0.000567	-0.682314	-0.231381
ACC	CRAF	P38MAPK	0.39	2.78158	0.00794	0.108609	0.608681
ACC	CRAF	P53	-0.56	-4.47622	5.32e-05	-0.730968	-0.321232
ACC	CRAF	P70S6K_pT389	-0.64	-5.47953	1.95e-06	-0.782501	-0.425185
ACC	CRAF	P90RSK_pT359S363	-0.34	-2.3621	0.0227	-0.570231	-0.0500395
ACC	CRAF	PKCALPHA	-0.5	-3.83897	0.000392	-0.690759	-0.246444
ACC	CRAF	PKCALPHA_pS657	-0.53	-4.18442	0.000134	-0.713348	-0.287817
ACC	CRAF	PKCDELTA_pS664	-0.53	-4.14751	0.000151	-0.711027	-0.283491
ACC	CRAF	PR	-0.49	-3.75447	0.000506	-0.684935	-0.236032
ACC	CRAF	RAD50	0.35	2.5077	0.0159	0.0705702	0.583973
ACC	CRAF	SHC_pY317	-0.41	-2.96751	0.00484	-0.624618	-0.133948
ACC	CRAF	SMAD3	0.49	3.6794	0.000634	0.226687	0.679658
ACC	CRAF	SMAD4	-0.41	-2.9661	0.00486	-0.624499	-0.133757
ACC	CRAF	YB1	0.32	2.25638	0.0291	0.0350162	0.559987
ACC	CRAF	ARID1A	0.36	2.51891	0.0155	0.0721422	0.585014
ACC	CRAF	BAD_pS112	-0.3	-2.06528	0.0448	-0.540896	-0.00763816
ACC	CRAF	CD20	-0.36	-2.57119	0.0136	-0.589832	-0.0794576
ACC	CRAF	EIF4G	0.42	3.0367	0.00401	0.143267	0.630378
ACC	CRAF	FOXO3A_pS318S321	-0.61	-5.12149	6.45e-06	-0.765605	-0.390032
ACC	CRAF	MYH11	-0.3	-2.09036	0.0424	-0.543443	-0.0112453
ACC	CRAF	NRAS	-0.61	-5.14807	5.9e-06	-0.766913	-0.392714
ACC	CRAF	PKCPANBETAII_pS660	-0.34	-2.40025	0.0207	-0.573873	-0.0554381
ACC	CRAF	PRDX1	-0.53	-4.10145	0.000174	-0.708098	-0.278058
ACC	CRAF	RAB25	-0.53	-4.19093	0.000132	-0.713756	-0.288579
ACC	CRAF	SCD1	-0.57	-4.60061	3.56e-05	-0.738095	-0.335042
ACC	CRAF	SF2	-0.34	-2.43267	0.0191	-0.576945	-0.060015
ACC	CRAF	TAZ	0.4	2.85371	0.00656	0.118489	0.614943
ACC	CRAF	TIGAR	0.62	5.18197	5.27e-06	0.39612	0.768569
ACC	CRAF	TSC1	0.36	2.54357	0.0146	0.0755963	0.587293
ACC	CRAF	EPPK1	-0.47	-3.55127	0.000928	-0.670426	-0.210538
ACC	CRAF	XBP1	-0.67	-6.06708	2.69e-07	-0.807083	-0.478334
ACC	CRAF	X1433BETA	-0.46	-3.44733	0.00126	-0.662725	-0.197255
ACC	CRAF	X1433ZETA	0.32	2.25318	0.0293	0.0345595	0.559673
ACC	CRAF	DIRAS3	-0.31	-2.18651	0.0341	-0.553093	-0.0250373
ACC	CRAF	ANNEXIN1	-0.36	-2.526	0.0152	-0.58567	-0.0731352
ACC	CRAF	PREX1	-0.42	-3.02582	0.00413	-0.629478	-0.141806
ACC	CRAF	JAB1	-0.57	-4.56056	4.05e-05	-0.735825	-0.330625
ACC	CRAF	CMET	-0.67	-5.93511	4.2e-07	-0.801878	-0.466876
ACC	CRAF	MSH6	0.36	2.56452	0.0138	0.0785268	0.589221
ACC	CRAF	PARPCLEAVED	-0.53	-4.19343	0.000131	-0.713912	-0.288871
ACC	CRAF	SETD2	0.35	2.47269	0.0173	0.0656519	0.580708
ACC	CRAF	SIL	-0.47	-3.54027	0.000958	-0.669621	-0.20914
ACC	CRAF	BRD4	0.52	4.07907	0.000187	0.275406	0.706664
ACC	CRAF	ARAF	0.36	2.59583	0.0128	0.0828972	0.592086
ACC	CRAF	BCL2A1	0.39	2.82976	0.00699	0.115215	0.612875
ACC	CRAF	CABL	0.49	3.7608	0.000497	0.236816	0.685375
ACC	CRAF	CASPASE3	0.47	3.53672	0.000968	0.208687	0.66936
ACC	CRAF	CHK1_pS296	0.62	5.2552	4.13e-06	0.403409	0.772096
ACC	CRAF	DUSP4	-0.54	-4.27271	0.000102	-0.718817	-0.298078
ACC	CRAF	IGF1R_pY1135Y1136	0.42	3.07051	0.00366	0.147799	0.63316
ACC	CRAF	JAK2	0.41	2.98183	0.00466	0.135882	0.625817
ACC	CRAF	SHP2_pY542	-0.31	-2.13086	0.0387	-0.54753	-0.0170623
ACC	CRAF_pS338	CASPASE7CLEAVEDD198	0.61	5.08618	7.25e-06	0.386449	0.763853
ACC	CRAF_pS338	CHK1_pS345	-0.36	-2.53752	0.0148	-0.586736	-0.0747501
ACC	CRAF_pS338	CHK2_pT68	0.43	3.14671	0.00296	0.157959	0.639351
ACC	CRAF_pS338	COLLAGENVI	0.49	3.74193	0.000526	0.234476	0.68406
ACC	CRAF_pS338	CYCLIND1	0.43	3.17737	0.00272	0.162024	0.641811
ACC	CRAF_pS338	CYCLINE1	-0.47	-3.57719	0.000859	-0.672317	-0.213824
ACC	CRAF_pS338	DJ1	-0.48	-3.60926	0.000782	-0.67464	-0.217878
ACC	CRAF_pS338	EEF2	-0.38	-2.76291	0.00833	-0.607043	-0.106042
ACC	CRAF_pS338	EEF2K	-0.46	-3.40462	0.00142	-0.659505	-0.19175
ACC	CRAF_pS338	FIBRONECTIN	0.41	2.94827	0.0051	0.131345	0.622999
ACC	CRAF_pS338	GSK3ALPHABETA	-0.3	-2.09669	0.0418	-0.544085	-0.0121562
ACC	CRAF_pS338	GSK3ALPHABETA_pS21S9	-0.37	-2.61097	0.0123	-0.593464	-0.0850069
ACC	CRAF_pS338	HSP70	0.62	5.19937	4.98e-06	0.39786	0.769413
ACC	CRAF_pS338	IGFBP2	0.31	2.19093	0.0338	0.025669	0.553531
ACC	CRAF_pS338	JNK2	-0.43	-3.15126	0.00292	-0.639718	-0.158563
ACC	CRAF_pS338	KU80	-0.56	-4.44756	5.83e-05	-0.729295	-0.318014
ACC	CRAF_pS338	LCK	0.63	5.32624	3.26e-06	0.410396	0.775456
ACC	CRAF_pS338	LKB1	0.46	3.43677	0.0013	0.195897	0.661932
ACC	CRAF_pS338	MAPK_pT202Y204	0.7	6.51151	5.97e-08	0.514952	0.823382
ACC	CRAF_pS338	MEK1_pS217S221	0.81	9.19594	8.3e-12	0.68108	0.891443
ACC	CRAF_pS338	MIG6	-0.44	-3.24038	0.00228	-0.646812	-0.170339
ACC	CRAF_pS338	MRE11	0.68	6.17383	1.87e-07	0.487404	0.811168
ACC	CRAF_pS338	MTOR	-0.36	-2.55059	0.0143	-0.58794	-0.0765784
ACC	CRAF_pS338	NCADHERIN	0.45	3.32263	0.0018	0.18111	0.653231
ACC	CRAF_pS338	P27	-0.31	-2.16719	0.0357	-0.551168	-0.0222703
ACC	CRAF_pS338	P90RSK_pT359S363	0.52	4.07364	0.00019	0.274761	0.706314
ACC	CRAF_pS338	PAI1	0.5	3.79903	0.000442	0.241536	0.688021
ACC	CRAF_pS338	PDK1_pS241	-0.33	-2.31321	0.0254	-0.565522	-0.0431038
ACC	CRAF_pS338	PI3KP110ALPHA	-0.45	-3.31868	0.00182	-0.652925	-0.180594
ACC	CRAF_pS338	PRAS40_pT246	-0.37	-2.66334	0.0108	-0.598195	-0.0922855
ACC	CRAF_pS338	RAD51	0.68	6.20279	1.7e-07	0.489834	0.812257
ACC	CRAF_pS338	S6	-0.37	-2.65771	0.0109	-0.597689	-0.0915036
ACC	CRAF_pS338	SHC_pY317	-0.37	-2.62866	0.0118	-0.595068	-0.0874682
ACC	CRAF_pS338	SMAD3	0.37	2.6826	0.0103	0.0949551	0.599922
ACC	CRAF_pS338	STATHMIN	0.69	6.34517	1.05e-07	0.501596	0.817496
ACC	CRAF_pS338	SYK	0.51	3.97441	0.000259	0.262896	0.699847
ACC	CRAF_pS338	TUBERIN	-0.48	-3.61254	0.000774	-0.674876	-0.218291
ACC	CRAF_pS338	VEGFR2	-0.35	-2.44921	0.0184	-0.578503	-0.0623458
ACC	CRAF_pS338	YAP	0.56	4.50457	4.86e-05	0.324403	0.732613
ACC	CRAF_pS338	YB1_pS102	0.43	3.17332	0.00275	0.161488	0.641488
ACC	CRAF_pS338	X4EBP1_pT70	0.54	4.21868	0.000121	0.291814	0.715485
ACC	CRAF_pS338	ARID1A	-0.44	-3.20749	0.0025	-0.644211	-0.166006
ACC	CRAF_pS338	BAP1C4	-0.44	-3.26382	0.00213	-0.648654	-0.173418
ACC	CRAF_pS338	ETS1	0.53	4.1851	0.000134	0.287897	0.713391
ACC	CRAF_pS338	FOXO3A_pS318S321	-0.37	-2.60401	0.0125	-0.592831	-0.0840375
ACC	CRAF_pS338	GAPDH	-0.38	-2.74498	0.00873	-0.605464	-0.103572
ACC	CRAF_pS338	HEREGULIN	0.42	3.10838	0.00329	0.152859	0.636251
ACC	CRAF_pS338	PDK1	-0.37	-2.64564	0.0113	-0.596602	-0.0898286
ACC	CRAF_pS338	RAB11	0.32	2.25196	0.0294	0.0343861	0.559554
ACC	CRAF_pS338	RICTOR	-0.31	-2.14009	0.0379	-0.548458	-0.0183875
ACC	CRAF_pS338	RICTOR_pT1135	0.45	3.35368	0.00165	0.18515	0.655621
ACC	CRAF_pS338	SCD1	-0.37	-2.645	0.0113	-0.596544	-0.0897393
ACC	CRAF_pS338	TAZ	0.43	3.17387	0.00274	0.16156	0.641531
ACC	CRAF_pS338	TIGAR	0.44	3.27317	0.00207	0.174644	0.649386
ACC	CRAF_pS338	TRANSGLUTAMISE	0.32	2.2761	0.0278	0.0378249	0.561914
ACC	CRAF_pS338	EPPK1	-0.35	-2.49676	0.0164	-0.582955	-0.0690342
ACC	CRAF_pS338	ACVRL1	0.6	4.97312	1.05e-05	0.374835	0.758137
ACC	CRAF_pS338	ANNEXIN1	0.41	2.95849	0.00496	0.132729	0.62386
ACC	CRAF_pS338	JAB1	-0.37	-2.61756	0.0121	-0.594062	-0.0859238
ACC	CRAF_pS338	CASPASE8	0.31	2.1892	0.0339	0.0254219	0.55336
ACC	CRAF_pS338	ERCC1	-0.59	-4.85819	1.54e-05	-0.752155	-0.362807
ACC	CRAF_pS338	RB	0.32	2.24407	0.0299	0.0332611	0.558779
ACC	CRAF_pS338	BCL2A1	0.47	3.55026	0.000931	0.21041	0.670353
ACC	CRAF_pS338	CHK1_pS296	0.3	2.08383	0.043	0.0103074	0.542782
ACC	CRAF_pS338	COG3	-0.42	-3.06911	0.00367	-0.633045	-0.147612
ACC	CRAF_pS338	IRF1	0.47	3.49807	0.00108	0.203759	0.666509
ACC	CRAF_pS338	PDL1	0.41	3.00021	0.00443	0.13836	0.627352
ACC	CASPASE7CLEAVEDD198	CHK1	0.47	3.57923	0.000854	0.214083	0.672465
ACC	CASPASE7CLEAVEDD198	CHK1_pS345	-0.31	-2.16588	0.0358	-0.551038	-0.0220832
ACC	CASPASE7CLEAVEDD198	CHK2	0.35	2.45347	0.0182	0.0629467	0.578904
ACC	CASPASE7CLEAVEDD198	CHK2_pT68	0.73	7.10795	7.94e-09	0.559559	0.842572
ACC	CASPASE7CLEAVEDD198	COLLAGENVI	0.32	2.25677	0.029	0.035071	0.560024
ACC	CASPASE7CLEAVEDD198	CYCLIND1	0.52	4.06827	0.000193	0.274124	0.705968
ACC	CASPASE7CLEAVEDD198	CYCLINE1	-0.32	-2.25876	0.0289	-0.560219	-0.0353544
ACC	CASPASE7CLEAVEDD198	DJ1	-0.55	-4.35969	7.72e-05	-0.724086	-0.308059
ACC	CASPASE7CLEAVEDD198	EEF2	-0.3	-2.09685	0.0418	-0.544101	-0.0121787
ACC	CASPASE7CLEAVEDD198	EEF2K	-0.59	-4.87878	1.44e-05	-0.75324	-0.364979
ACC	CASPASE7CLEAVEDD198	EGFR	-0.32	-2.22975	0.0309	-0.557371	-0.031217
ACC	CASPASE7CLEAVEDD198	ERALPHA	0.34	2.38847	0.0213	0.0537722	0.572751
ACC	CASPASE7CLEAVEDD198	FIBRONECTIN	0.45	3.31203	0.00186	0.179727	0.652411
ACC	CASPASE7CLEAVEDD198	GSK3ALPHABETA_pS21S9	-0.69	-6.30129	1.22e-07	-0.815901	-0.498004
ACC	CASPASE7CLEAVEDD198	HER3	0.39	2.77507	0.00807	0.107714	0.60811
ACC	CASPASE7CLEAVEDD198	HSP70	0.62	5.18522	5.22e-06	0.396445	0.768727
ACC	CASPASE7CLEAVEDD198	IGFBP2	0.38	2.68615	0.0102	0.0954469	0.60024
ACC	CASPASE7CLEAVEDD198	JNK2	-0.56	-4.46394	5.53e-05	-0.730253	-0.319856
ACC	CASPASE7CLEAVEDD198	LCK	0.61	5.14095	6.05e-06	0.391997	0.766564
ACC	CASPASE7CLEAVEDD198	LKB1	0.33	2.35151	0.0232	0.0485398	0.569215
ACC	CASPASE7CLEAVEDD198	MAPK_pT202Y204	0.34	2.39368	0.021	0.0545099	0.573248
ACC	CASPASE7CLEAVEDD198	MEK1_pS217S221	0.48	3.58646	0.000836	0.214999	0.672991
ACC	CASPASE7CLEAVEDD198	MRE11	0.73	7.03028	1.03e-08	0.554031	0.840232
ACC	CASPASE7CLEAVEDD198	MTOR	-0.33	-2.32076	0.025	-0.566252	-0.0441765
ACC	CASPASE7CLEAVEDD198	MTOR_pS2448	-0.36	-2.58342	0.0132	-0.590952	-0.081166
ACC	CASPASE7CLEAVEDD198	NCADHERIN	0.36	2.60006	0.0126	0.0834866	0.592471
ACC	CASPASE7CLEAVEDD198	P70S6K1	-0.33	-2.28595	0.0271	-0.562874	-0.0392269
ACC	CASPASE7CLEAVEDD198	P90RSK_pT359S363	0.6	4.95107	1.13e-05	0.372545	0.757003
ACC	CASPASE7CLEAVEDD198	PAI1	0.42	3.06128	0.00375	0.146565	0.632403
ACC	CASPASE7CLEAVEDD198	PAXILLIN	-0.42	-3.09295	0.00344	-0.634995	-0.1508
ACC	CASPASE7CLEAVEDD198	PDK1_pS241	-0.51	-3.94921	0.00028	-0.698179	-0.259857
ACC	CASPASE7CLEAVEDD198	PI3KP110ALPHA	-0.48	-3.66894	0.000654	-0.678915	-0.225378
ACC	CASPASE7CLEAVEDD198	PR	0.33	2.28054	0.0275	0.0384577	0.562348
ACC	CASPASE7CLEAVEDD198	PRAS40_pT246	-0.51	-3.91755	0.000308	-0.696069	-0.256025
ACC	CASPASE7CLEAVEDD198	RAD51	0.81	9.17971	8.74e-12	0.680311	0.891148
ACC	CASPASE7CLEAVEDD198	S6	-0.5	-3.78701	0.000459	-0.687192	-0.240055
ACC	CASPASE7CLEAVEDD198	S6_pS240S244	-0.32	-2.25277	0.0293	-0.559632	-0.0345006
ACC	CASPASE7CLEAVEDD198	SHC_pY317	-0.3	-2.06956	0.0444	-0.541332	-0.00825368
ACC	CASPASE7CLEAVEDD198	SMAD1	0.3	2.05686	0.0457	0.00642619	0.540038
ACC	CASPASE7CLEAVEDD198	SMAD3	0.34	2.37006	0.0222	0.0511672	0.570993
ACC	CASPASE7CLEAVEDD198	SMAD4	0.32	2.2355	0.0305	0.0320377	0.557937
ACC	CASPASE7CLEAVEDD198	SRC_pY416	0.37	2.65547	0.011	0.0911928	0.597487
ACC	CASPASE7CLEAVEDD198	STATHMIN	0.76	7.73205	9.81e-10	0.601123	0.859829
ACC	CASPASE7CLEAVEDD198	TUBERIN	-0.5	-3.83307	0.000399	-0.690357	-0.24572
ACC	CASPASE7CLEAVEDD198	YAP	0.43	3.16042	0.00285	0.159778	0.640454
ACC	CASPASE7CLEAVEDD198	X4EBP1_pT70	0.49	3.77864	0.00047	0.239021	0.686613
ACC	CASPASE7CLEAVEDD198	BRAF	-0.54	-4.24118	0.000112	-0.716878	-0.294429
ACC	CASPASE7CLEAVEDD198	BAD_pS112	-0.45	-3.33943	0.00172	-0.654526	-0.183297
ACC	CASPASE7CLEAVEDD198	ETS1	0.68	6.12966	2.18e-07	0.483673	0.809491
ACC	CASPASE7CLEAVEDD198	EIF4G	-0.42	-3.03546	0.00402	-0.630276	-0.143101
ACC	CASPASE7CLEAVEDD198	FOXM1	0.3	2.11538	0.0401	0.0148402	0.545972
ACC	CASPASE7CLEAVEDD198	GAPDH	-0.47	-3.5774	0.000859	-0.672332	-0.213851
ACC	CASPASE7CLEAVEDD198	GSK3_pS9	-0.48	-3.63309	0.000728	-0.676354	-0.220879
ACC	CASPASE7CLEAVEDD198	HEREGULIN	0.62	5.28048	3.8e-06	0.405905	0.773299
ACC	CASPASE7CLEAVEDD198	P27_pT198	0.3	2.06849	0.0445	0.00810062	0.541223
ACC	CASPASE7CLEAVEDD198	PDCD4	-0.43	-3.16248	0.00283	-0.640619	-0.160051
ACC	CASPASE7CLEAVEDD198	PDK1	-0.49	-3.72311	0.000556	-0.682742	-0.232139
ACC	CASPASE7CLEAVEDD198	PKCPANBETAII_pS660	-0.48	-3.67272	0.000647	-0.679184	-0.225852
ACC	CASPASE7CLEAVEDD198	RAB11	0.37	2.64968	0.0112	0.0903897	0.596966
ACC	CASPASE7CLEAVEDD198	RICTOR	-0.4	-2.89584	0.00587	-0.618553	-0.124229
ACC	CASPASE7CLEAVEDD198	SF2	0.3	2.05095	0.0463	0.00557534	0.539435
ACC	CASPASE7CLEAVEDD198	TAZ	0.5	3.85803	0.00037	0.248777	0.692056
ACC	CASPASE7CLEAVEDD198	TIGAR	0.41	3.01745	0.00423	0.14068	0.628784
ACC	CASPASE7CLEAVEDD198	TUBERIN_pT1462	-0.53	-4.18852	0.000133	-0.713605	-0.288297
ACC	CASPASE7CLEAVEDD198	ACVRL1	0.55	4.33387	8.38e-05	0.30511	0.722534
ACC	CASPASE7CLEAVEDD198	ANNEXIN1	0.3	2.11565	0.0401	0.0148789	0.545999
ACC	CASPASE7CLEAVEDD198	CASPASE8	0.46	3.4509	0.00124	0.197713	0.662993
ACC	CASPASE7CLEAVEDD198	ERCC1	-0.75	-7.52883	1.93e-09	-0.854497	-0.588131
ACC	CASPASE7CLEAVEDD198	RB	0.43	3.11471	0.00324	0.153701	0.636764
ACC	CASPASE7CLEAVEDD198	SETD2	0.51	3.9587	0.000271	0.261003	0.698808
ACC	CASPASE7CLEAVEDD198	ARAF	-0.41	-3.00892	0.00433	-0.628076	-0.139533
ACC	CASPASE7CLEAVEDD198	BCL2A1	0.44	3.22252	0.00239	0.167988	0.645403
ACC	CASPASE7CLEAVEDD198	COG3	-0.58	-4.68369	2.72e-05	-0.742731	-0.344121
ACC	CASPASE7CLEAVEDD198	JAK2	-0.32	-2.21282	0.0321	-0.5557	-0.0287992
ACC	CASPASE7CLEAVEDD198	PDL1	0.53	4.09268	0.000179	0.27702	0.707537
ACC	CAVEOLIN1	CHK1_pS345	-0.32	-2.25527	0.0291	-0.559878	-0.0348581
ACC	CAVEOLIN1	EGFR_pY1173	-0.36	-2.57741	0.0134	-0.590402	-0.0803267
ACC	CAVEOLIN1	ERALPHA_pS118	-0.3	-2.11771	0.0399	-0.546207	-0.0151754
ACC	CAVEOLIN1	FIBRONECTIN	0.37	2.6709	0.0106	0.0933329	0.598873
ACC	CAVEOLIN1	GAB2	0.38	2.76598	0.00826	0.106464	0.607313
ACC	CAVEOLIN1	MIG6	-0.34	-2.42557	0.0195	-0.576273	-0.0590129
ACC	CAVEOLIN1	NOTCH1	0.36	2.51947	0.0155	0.0722206	0.585065
ACC	CAVEOLIN1	P70S6K1	-0.32	-2.22269	0.0314	-0.556675	-0.030209
ACC	CAVEOLIN1	PTEN	0.35	2.49706	0.0163	0.0690768	0.582983
ACC	CAVEOLIN1	RB_pS807S811	-0.32	-2.21132	0.0323	-0.555552	-0.0285848
ACC	CAVEOLIN1	GAPDH	-0.3	-2.08282	0.0431	-0.542679	-0.010161
ACC	CAVEOLIN1	MYH11	0.38	2.68448	0.0102	0.0952148	0.60009
ACC	CAVEOLIN1	MSH2	-0.32	-2.2072	0.0326	-0.555144	-0.027996
ACC	CD31	CDK1	0.72	6.88639	1.68e-08	0.543571	0.835776
ACC	CD31	CHK1	0.37	2.61225	0.0123	0.0851844	0.593579
ACC	CD31	CHK2_pT68	0.39	2.80532	0.00746	0.111867	0.610753
ACC	CD31	CIAP	0.46	3.43312	0.00131	0.195426	0.661657
ACC	CD31	CLAUDIN7	0.62	5.20629	4.86e-06	0.39855	0.769747
ACC	CD31	CYCLINB1	-0.37	-2.62547	0.0119	-0.594779	-0.0870242
ACC	CD31	ECADHERIN	0.82	9.3989	4.36e-12	0.690492	0.895034
ACC	CD31	EEF2	-0.45	-3.31763	0.00183	-0.652844	-0.180457
ACC	CD31	EGFR_pY1068	0.35	2.50339	0.0161	0.0699643	0.583572
ACC	CD31	ERALPHA	0.77	7.90365	5.55e-10	0.611705	0.86413
ACC	CD31	ERALPHA_pS118	0.55	4.39095	6.99e-05	0.311616	0.725953
ACC	CD31	ERK2	-0.51	-3.8843	0.000341	-0.693835	-0.251983
ACC	CD31	FIBRONECTIN	-0.38	-2.6979	0.00986	-0.601288	-0.0970723
ACC	CD31	FOXO3A	0.82	9.59513	2.35e-12	0.699252	0.898353
ACC	CD31	GATA3	0.55	4.40647	6.65e-05	0.313375	0.726874
ACC	CD31	GSK3ALPHABETA	-0.61	-5.083	7.33e-06	-0.763695	-0.386124
ACC	CD31	HER2_pY1248	0.56	4.54158	4.31e-05	0.328522	0.734741
ACC	CD31	INPP4B	0.71	6.72828	2.86e-08	0.531746	0.83069
ACC	CD31	JNK_pT183Y185	0.41	3.01105	0.0043	0.13982	0.628253
ACC	CD31	MEK1_pS217S221	-0.38	-2.75154	0.00858	-0.606043	-0.104477
ACC	CD31	NOTCH1	0.34	2.40911	0.0202	0.0566902	0.574715
ACC	CD31	PCADHERIN	0.58	4.71887	2.43e-05	0.347929	0.744664
ACC	CD31	P27_pT157	0.76	7.79998	7.83e-10	0.605354	0.861553
ACC	CD31	P53	0.88	12.594	3.45e-16	0.799945	0.934938
ACC	CD31	P70S6K1	-0.42	-3.03311	0.00405	-0.630082	-0.142786
ACC	CD31	P70S6K_pT389	0.74	7.23344	5.21e-09	0.56832	0.846258
ACC	CD31	P90RSK_pT359S363	0.53	4.11419	0.000168	0.279563	0.708911
ACC	CD31	PAI1	-0.31	-2.17354	0.0352	-0.551802	-0.0231809
ACC	CD31	PEA15	-0.39	-2.77427	0.00809	-0.60804	-0.107604
ACC	CD31	PKCALPHA	0.39	2.83748	0.00685	0.116271	0.613542
ACC	CD31	PKCALPHA_pS657	0.34	2.41983	0.0197	0.0582032	0.57573
ACC	CD31	PKCDELTA_pS664	0.46	3.41175	0.00139	0.192671	0.660045
ACC	CD31	PR	0.68	6.22477	1.58e-07	0.49167	0.813078
ACC	CD31	PRAS40_pT246	-0.32	-2.23021	0.0309	-0.557415	-0.0312822
ACC	CD31	RAD50	-0.42	-3.05429	0.00382	-0.631828	-0.145627
ACC	CD31	S6	-0.58	-4.67207	2.82e-05	-0.742088	-0.342858
ACC	CD31	SHC_pY317	0.38	2.7222	0.00926	0.100431	0.603449
ACC	CD31	SMAD3	-0.39	-2.8245	0.00709	-0.612419	-0.114495
ACC	CD31	SMAD4	0.82	9.39809	4.37e-12	0.690455	0.89502
ACC	CD31	SRC	-0.33	-2.32359	0.0248	-0.566525	-0.044578
ACC	CD31	TUBERIN	-0.42	-3.0424	0.00395	-0.630849	-0.144033
ACC	CD31	XRCC1	0.47	3.49495	0.00109	0.203361	0.666278
ACC	CD31	YAP_pS127	-0.38	-2.71882	0.00934	-0.60315	-0.0999646
ACC	CD31	ARAF_pS299	0.37	2.65975	0.0109	0.0917876	0.597873
ACC	CD31	ANNEXINVII	0.47	3.54509	0.000945	0.209752	0.669974
ACC	CD31	ARID1A	-0.43	-3.17634	0.00273	-0.641729	-0.161887
ACC	CD31	CD20	0.52	3.99338	0.000244	0.265177	0.701096
ACC	CD31	FASN	-0.3	-2.07664	0.0437	-0.542052	-0.00927262
ACC	CD31	FOXO3A_pS318S321	0.35	2.47575	0.0172	0.0660817	0.580994
ACC	CD31	G6PD	0.31	2.13523	0.0383	0.0176894	0.547969
ACC	CD31	GAPDH	-0.32	-2.2496	0.0295	-0.559322	-0.0340496
ACC	CD31	MYH11	0.43	3.11959	0.00319	0.154351	0.63716
ACC	CD31	NRAS	0.9	13.8488	1.2e-17	0.828498	0.944814
ACC	CD31	PEA15_pS116	-0.45	-3.36417	0.0016	-0.656425	-0.186513
ACC	CD31	PRDX1	0.85	10.8062	5.79e-14	0.746681	0.915937
ACC	CD31	RAB11	0.37	2.6108	0.0123	0.0849826	0.593448
ACC	CD31	RAB25	0.9	13.9959	8.23e-18	0.831465	0.945829
ACC	CD31	RAPTOR	-0.33	-2.30009	0.0262	-0.564249	-0.0412386
ACC	CD31	RBM15	-0.61	-5.04767	8.24e-06	-0.761925	-0.382517
ACC	CD31	RICTOR_pT1135	-0.34	-2.39487	0.021	-0.573361	-0.0546772
ACC	CD31	SCD1	0.79	8.53132	7.05e-11	0.647559	0.878434
ACC	CD31	SF2	0.68	6.14759	2.05e-07	0.485191	0.810174
ACC	CD31	TAZ	-0.42	-3.07453	0.00362	-0.63349	-0.148338
ACC	CD31	TIGAR	-0.61	-5.06221	7.85e-06	-0.762655	-0.384004
ACC	CD31	TFRC	-0.41	-3.01055	0.00431	-0.628212	-0.139753
ACC	CD31	TSC1	-0.49	-3.76816	0.000486	-0.685887	-0.237726
ACC	CD31	TUBERIN_pT1462	-0.31	-2.15856	0.0364	-0.550307	-0.0210351
ACC	CD31	EPPK1	0.72	6.95875	1.31e-08	0.548867	0.838037
ACC	CD31	XBP1	0.81	9.07577	1.22e-11	0.675331	0.889236
ACC	CD31	X1433BETA	0.7	6.53084	5.59e-08	0.516477	0.82405
ACC	CD31	X1433ZETA	-0.4	-2.88334	0.00607	-0.617485	-0.122529
ACC	CD31	DIRAS3	0.68	6.21447	1.63e-07	0.490811	0.812693
ACC	CD31	ANNEXIN1	0.45	3.33873	0.00172	0.183207	0.654473
ACC	CD31	PREX1	0.48	3.65563	0.000681	0.223711	0.677967
ACC	CD31	JAB1	0.82	9.58505	2.43e-12	0.69881	0.898186
ACC	CD31	CMET	0.86	11.3407	1.2e-14	0.764444	0.922359
ACC	CD31	MSH6	-0.32	-2.20329	0.0329	-0.554757	-0.0274375
ACC	CD31	PARPCLEAVED	0.87	11.7423	3.76e-15	0.776699	0.926739
ACC	CD31	SMAC	0.39	2.79602	0.00764	0.110592	0.609942
ACC	CD31	SIL	0.83	10.044	5.83e-13	0.718101	0.905418
ACC	CD31	BRD4	-0.54	-4.23163	0.000116	-0.716287	-0.29332
ACC	CD31	ARAF	-0.36	-2.54244	0.0146	-0.58719	-0.0754389
ACC	CD31	BCL2A1	-0.51	-3.96661	0.000265	-0.699332	-0.261956
ACC	CD31	CABL	-0.76	-7.86716	6.26e-10	-0.86323	-0.609484
ACC	CD31	CASPASE3	-0.67	-5.94633	4.05e-07	-0.802328	-0.467861
ACC	CD31	CD26	-0.33	-2.3486	0.0234	-0.568935	-0.0481265
ACC	CD31	CHK1_pS296	-0.67	-5.9739	3.69e-07	-0.803427	-0.470273
ACC	CD31	COG3	-0.36	-2.57516	0.0135	-0.590196	-0.0800124
ACC	CD31	DUSP4	0.73	6.9954	1.16e-08	0.551521	0.839166
ACC	CD31	ERCC5	-0.33	-2.34645	0.0235	-0.568729	-0.0478222
ACC	CD31	IGF1R_pY1135Y1136	-0.48	-3.61492	0.000769	-0.675048	-0.218592
ACC	CD31	IRF1	-0.34	-2.40963	0.0202	-0.574764	-0.056764
ACC	CD31	JAK2	-0.69	-6.29032	1.26e-07	-0.8155	-0.497101
ACC	CD31	SHP2_pY542	0.44	3.22312	0.00239	0.168067	0.64545
ACC	CD31	PDL1	0.55	4.35679	7.79e-05	0.307729	0.723913
ACC	CD49B	ERK2	0.36	2.56325	0.0139	0.0783485	0.589104
ACC	CD49B	IRS1	0.56	4.44167	5.94e-05	0.317351	0.728949
ACC	CD49B	MEK1	0.31	2.16532	0.0358	0.0220035	0.550982
ACC	CD49B	NCADHERIN	0.39	2.79785	0.0076	0.110842	0.610101
ACC	CD49B	PEA15	0.48	3.59377	0.000818	0.215922	0.67352
ACC	CD49B	PRAS40_pT246	-0.4	-2.90582	0.00571	-0.619404	-0.125587
ACC	CD49B	RB_pS807S811	-0.3	-2.07323	0.044	-0.541705	-0.00878196
ACC	CD49B	S6	-0.3	-2.11693	0.04	-0.546128	-0.0150625
ACC	CD49B	YAP	0.31	2.17651	0.0349	0.0236051	0.552097
ACC	CD49B	YB1_pS102	-0.31	-2.14357	0.0376	-0.548807	-0.0188866
ACC	CD49B	ANNEXINVII	0.5	3.84201	0.000388	0.246817	0.690967
ACC	CD49B	ARID1A	-0.33	-2.34346	0.0237	-0.568441	-0.0473973
ACC	CD49B	ETS1	0.32	2.20739	0.0325	0.0280227	0.555163
ACC	CD49B	EIF4G	-0.31	-2.18752	0.0341	-0.553193	-0.0251818
ACC	CD49B	P90RSK	0.36	2.52106	0.0154	0.0724439	0.585213
ACC	CD49B	PEA15_pS116	0.33	2.31413	0.0254	0.0432341	0.56561
ACC	CD49B	RAB11	0.45	3.36859	0.00158	0.187086	0.656763
ACC	CD49B	TAZ	0.31	2.16204	0.0361	0.0215327	0.550654
ACC	CD49B	MSH2	-0.44	-3.21692	0.00243	-0.64496	-0.16725
ACC	CD49B	CDK1_pY15	-0.32	-2.25776	0.029	-0.560121	-0.0352119
ACC	CD49B	IRF1	0.42	3.08795	0.00348	0.150132	0.634587
ACC	CD49B	PDL1	0.33	2.34806	0.0234	0.04805	0.568883
ACC	CDK1	CHK1	0.65	5.68255	9.86e-07	0.444179	0.791415
ACC	CDK1	CHK2_pT68	0.56	4.43284	6.11e-05	0.316355	0.72843
ACC	CDK1	CIAP	0.3	2.10403	0.0411	0.0132109	0.544827
ACC	CDK1	CLAUDIN7	0.57	4.57864	3.82e-05	0.332622	0.736852
ACC	CDK1	ECADHERIN	0.69	6.27923	1.31e-07	0.496188	0.815093
ACC	CDK1	EEF2	-0.32	-2.21168	0.0322	-0.555587	-0.0286362
ACC	CDK1	EGFR_pY1068	0.42	3.05143	0.00385	0.145244	0.631593
ACC	CDK1	EIF4E	-0.37	-2.66392	0.0108	-0.598247	-0.0923658
ACC	CDK1	ERALPHA	0.65	5.60352	1.29e-06	0.436865	0.788
ACC	CDK1	ERALPHA_pS118	0.32	2.22855	0.031	0.031045	0.557252
ACC	CDK1	ERK2	-0.38	-2.73197	0.00903	-0.604315	-0.101779
ACC	CDK1	FOXO3A	0.74	7.3266	3.81e-09	0.574689	0.848922
ACC	CDK1	GATA3	0.56	4.49712	4.97e-05	0.323571	0.732182
ACC	CDK1	GSK3ALPHABETA	-0.41	-3.01166	0.00429	-0.628304	-0.139902
ACC	CDK1	GSK3ALPHABETA_pS21S9	-0.3	-2.0514	0.0462	-0.539481	-0.0056398
ACC	CDK1	HER2_pY1248	0.59	4.7998	1.86e-05	0.356612	0.749048
ACC	CDK1	INPP4B	0.6	4.94925	1.14e-05	0.372355	0.756909
ACC	CDK1	JNK_pT183Y185	0.44	3.21467	0.00245	0.166953	0.644781
ACC	CDK1	MEK1_pS217S221	-0.38	-2.76407	0.00831	-0.607145	-0.106202
ACC	CDK1	MRE11	0.3	2.07736	0.0436	0.0093767	0.542125
ACC	CDK1	MTOR	-0.34	-2.39246	0.0211	-0.573132	-0.054337
ACC	CDK1	PCADHERIN	0.55	4.40173	6.75e-05	0.312837	0.726593
ACC	CDK1	P27_pT157	0.68	6.22482	1.58e-07	0.491674	0.81308
ACC	CDK1	P53	0.8	8.99544	1.57e-11	0.671415	0.887727
ACC	CDK1	P70S6K1	-0.43	-3.13762	0.00304	-0.638619	-0.156751
ACC	CDK1	P70S6K_pT389	0.57	4.55931	4.07e-05	0.330486	0.735754
[truncated: 166,710 more rows]

## Sheet: Table S9
Table S9. Overall Survival (OS) and Progression Free Interval (PFI) analyses for each tumor type according to the LCN2, SCL22A17, and MMP9 gene expression.
Cancer type	Gene	OS			PFI
		Log-rank test	p-value	Prognostic value	Log-rank test	p-value	Prognostic value
ACC	LCN2	1.794	0.1804	Favorable	0.1056	0.7452	Unfavorable
BLCA	LCN2	3.747	0.05292	Unfavorable	0.02666	0.8703	Unfavorable
BRCA	LCN2	0.9842	0.32	Favorable	0.658	0.4173	Favorable
CESC	LCN2	0.5863	0.4438	Unfavorable	0.4746	0.4909	Unfavorable
CHOL	LCN2	0.7041	0.4014	Unfavorable	0.924	0.3364	Unfavorable
COAD	LCN2	1.502	0.2204	Favorable	2.144	0.1431	Favorable
DLBC	LCN2	0.0577	0.8102	Unfavorable	0.3801	0.5376	Unfavorable
ESCA	LCN2	0.4784	0.4892	Favorable	0.04283	0.8361	Unfavorable
GBM	LCN2	5.392	0.02023	Unfavorable	6.843	0.008901	Unfavorable
HNSC	LCN2	0.3948	0.5298	Favorable	0.5739	0.4487	Favorable
KICH	LCN2	0.9223	0.3369	Unfavorable	1.839	0.1751	Unfavorable
KIRC	LCN2	12.77	0.0003527	Unfavorable	6.056	0.01386	Unfavorable
KIRP	LCN2	5.591	0.01805	Favorable	6.232	0.01255	Favorable
LAML	LCN2	0.07556	0.7834	Unfavorable	NA	NA	NA
LGG	LCN2	2.566	0.1092	Unfavorable	4.06	0.04391	Unfavorable
LIHC	LCN2	3.45	0.06325	Favorable	4.774	0.02889	Favorable
LUAD	LCN2	1.49	0.2222	Favorable	0.01098	0.9166	Favorable
LUSC	LCN2	0.1562	0.6927	Favorable	0.1213	0.7277	Favorable
MESO	LCN2	5.177	0.02289	Favorable	2.917	0.08763	Favorable
OV	LCN2	0.0278	0.8676	Favorable	0.4758	0.4904	Favorable
PAAD	LCN2	1.184	0.2766	Unfavorable	1.5	0.2206	Unfavorable
PCPG	LCN2	3.314	0.0687	Unfavorable	2.034	0.1538	Unfavorable
PRAD	LCN2	0.7616	0.3828	Favorable	13.36	0.0002573	Favorable
READ	LCN2	0.001498	0.9691	Unfavorable	1.323	0.2501	Favorable
SARC	LCN2	0.02044	0.8863	Favorable	0.03231	0.8573	Favorable
SKCM	LCN2	0.0001636	0.9898	Favorable	0.4878	0.4849	Favorable
STAD	LCN2	2.41	0.1206	Favorable	1.308	0.2527	Favorable
TGCT	LCN2	0.01499	0.9025	Unfavorable	0.2192	0.6397	Unfavorable
THCA	LCN2	0.6495	0.4203	Favorable	0.1895	0.6633	Unfavorable
THYM	LCN2	0.0817	0.775	Unfavorable	0.03088	0.8605	Unfavorable
UCEC	LCN2	0.08013	0.7771	Favorable	0.09526	0.7576	Unfavorable
UCS	LCN2	0.005186	0.9426	Unfavorable	0.01805	0.8931	Unfavorable
UVM	LCN2	0.3911	0.5317	Unfavorable	0.01805	0.8931	Unfavorable
ACC	SLC22A17	11.11	0.0008599	Unfavorable	7.462	0.006302	Unfavorable
BLCA	SLC22A17	0.3938	0.5303	Unfavorable	0.5869	0.4436	Unfavorable
BRCA	SLC22A17	0.0427	0.8363	Favorable	0.005504	0.9409	Favorable
CESC	SLC22A17	0.07175	0.7888	Unfavorable	1.872	0.1713	Unfavorable
CHOL	SLC22A17	2.841	0.09189	Favorable	3.078	0.07936	Favorable
COAD	SLC22A17	1.786	0.1814	Unfavorable	3.3	0.06927	Unfavorable
DLBC	SLC22A17	0.3191	0.5722	Unfavorable	0.5504	0.4581	Favorable
ESCA	SLC22A17	7.727e-05	0.993	Favorable	0.1101	0.74	Favorable
GBM	SLC22A17	0.1118	0.7381	Favorable	4.069	0.04368	Favorable
HNSC	SLC22A17	0.8317	0.3618	Unfavorable	0.03621	0.8491	Unfavorable
KICH	SLC22A17	0.1245	0.7242	Unfavorable	0.3261	0.568	Unfavorable
KIRC	SLC22A17	1.438	0.2305	Unfavorable	1.911	0.1668	Unfavorable
KIRP	SLC22A17	0.1769	0.6741	Unfavorable	0.5848	0.4444	Unfavorable
LAML	SLC22A17	0.01199	0.9128	Favorable	NA	NA	NA
LGG	SLC22A17	10.63	0.001112	Favorable	7.447	0.006353	Favorable
LIHC	SLC22A17	0.0008061	0.9773	Unfavorable	2.812	0.09355	Favorable
LUAD	SLC22A17	4.289	0.03835	Favorable	3.892	0.04851	Favorable
LUSC	SLC22A17	0.3043	0.5812	Unfavorable	3.194	0.07393	Unfavorable
MESO	SLC22A17	1.507	0.2196	Favorable	2.108	0.1465	Favorable
OV	SLC22A17	0.5762	0.4478	Favorable	0.8379	0.36	Favorable
PAAD	SLC22A17	8.74	0.003112	Favorable	8.613	0.003338	Favorable
PCPG	SLC22A17	2.226	0.1357	Unfavorable	3.641	0.05639	Unfavorable
PRAD	SLC22A17	1.884	0.1699	Favorable	7.346	0.00672	Favorable
READ	SLC22A17	0.4846	0.4864	Unfavorable	4.226	0.0398	Unfavorable
SARC	SLC22A17	0.0963	0.7563	Favorable	2.947	0.08602	Favorable
SKCM	SLC22A17	18.02	2.186e-05	Favorable	12.71	0.0003639	Favorable
STAD	SLC22A17	4.824	0.02807	Unfavorable	0.9592	0.3274	Unfavorable
TGCT	SLC22A17	3.095	0.07852	Favorable	2.671	0.1022	Unfavorable
THCA	SLC22A17	0.7339	0.3916	Favorable	2.65	0.1035	Favorable
THYM	SLC22A17	0.12	0.7291	Favorable	4.43	0.03531	Favorable
UCEC	SLC22A17	4.559	0.03274	Unfavorable	3.809	0.05098	Unfavorable
UCS	SLC22A17	2.074	0.1498	Favorable	0.5777	0.4472	Favorable
UVM	SLC22A17	9.366	0.00221	Unfavorable	0.5777	0.4472	Favorable
ACC	MMP9	9.464	0.002095	Unfavorable	8.299	0.003967	Unfavorable
BLCA	MMP9	2.738	0.09798	Unfavorable	1.085	0.2976	Unfavorable
BRCA	MMP9	6.597	0.01022	Favorable	0.8805	0.3481	Unfavorable
CESC	MMP9	0.5019	0.4787	Unfavorable	3.31	0.06887	Favorable
CHOL	MMP9	0.04001	0.8415	Favorable	2.052	0.152	Favorable
COAD	MMP9	1.606	0.2051	Favorable	0.4163	0.5188	Favorable
DLBC	MMP9	6.109	0.01345	Favorable	7.833	0.005129	Favorable
ESCA	MMP9	0.2029	0.6524	Favorable	3.271	0.07053	Unfavorable
GBM	MMP9	2.727	0.09869	Unfavorable	5.258	0.02185	Unfavorable
HNSC	MMP9	0.8538	0.3555	Favorable	0.7638	0.3821	Favorable
KICH	MMP9	0.0203	0.8867	Unfavorable	0.2634	0.6078	Unfavorable
KIRC	MMP9	11.27	0.0007869	Unfavorable	10.09	0.001494	Unfavorable
KIRP	MMP9	0.02793	0.8673	Favorable	0.01087	0.917	Unfavorable
LAML	MMP9	0.3288	0.5664	Favorable	NA	NA	NA
LGG	MMP9	4.349	0.03703	Unfavorable	2.186	0.1392	Unfavorable
LIHC	MMP9	4.203	0.04036	Unfavorable	0.4772	0.4897	Favorable
LUAD	MMP9	0.2042	0.6514	Unfavorable	0.2171	0.6412	Favorable
LUSC	MMP9	0.2683	0.6045	Favorable	0.01646	0.8979	Favorable
MESO	MMP9	0.1232	0.7255	Unfavorable	0.4448	0.5048	Unfavorable
OV	MMP9	1.165	0.2803	Favorable	1.094	0.2955	Favorable
PAAD	MMP9	2.942	0.0863	Unfavorable	0.5007	0.4792	Unfavorable
PCPG	MMP9	0.007295	0.9319	Favorable	0.2118	0.6454	Unfavorable
PRAD	MMP9	0.3482	0.5551	Favorable	1.619	0.2033	Unfavorable
READ	MMP9	0.01171	0.9138	Favorable	0.006785	0.9344	Favorable
SARC	MMP9	0.01323	0.9084	Unfavorable	2.18	0.1398	Unfavorable
SKCM	MMP9	3.141	0.07633	Favorable	1.433	0.2313	Favorable
STAD	MMP9	0.001856	0.9656	Unfavorable	1.673	0.1958	Favorable
TGCT	MMP9	1.028	0.3105	Unfavorable	0.009134	0.9239	Unfavorable
THCA	MMP9	0.01723	0.8956	Unfavorable	5.671	0.01725	Unfavorable
THYM	MMP9	0.2463	0.6197	Favorable	2.155	0.1421	Unfavorable
UCEC	MMP9	0.3932	0.5306	Favorable	2.039	0.1533	Favorable
UCS	MMP9	0.2386	0.6252	Unfavorable	0.709	0.3998	Unfavorable
UVM	MMP9	5.473	0.01931	Unfavorable	0.709	0.3998	Unfavorable

[truncated: 5 more sheets: Table S10, Table S11, Table S12, Table S13, Table S14]
